# Supplementary material for: Bis(2-amino­pyrazine-κN 1)tetra­aqua­cadmium(II) bis­(perchlorate)–2-amino­pyrazine (1/4)
Source: Acta Crystallogr Sect E Struct Rep Online. 2009 Nov 21;65(Pt 12):m1634. doi: 10.1107/S1600536809048387 (PMC2971899; doi:10.1107/S1600536809048387)
Supplement: Supplementary file 2 [file e-65-m1634-Isup2.hkl]

# 
# h,k,l, Fc-squared, Fo-squared, sigma(Fo-squared) and status flag 
# 
data_I
_shelx_title '  P2/1c' 
_shelx_refln_list_code          4 
_shelx_F_calc_maximum      291.95 
_exptl_crystal_F_000       972.00 
_reflns_d_resolution_high  0.7705 
 
loop_ 
 _symmetry_equiv_pos_as_xyz 
 'x, y, z' 
 '-x, y+1/2, -z+1/2' 
 '-x, -y, -z' 
 'x, -y-1/2, z-1/2' 
 
_cell_length_a     8.8912 
_cell_length_b    23.2402 
_cell_length_c     9.3689 
_cell_angle_alpha  90.000 
_cell_angle_beta   96.426 
_cell_angle_gamma  90.000 
 
_shelx_F_squared_multiplier     1.000 
 
loop_ 
 _refln_index_h 
 _refln_index_k 
 _refln_index_l 
 _refln_F_squared_calc 
 _refln_F_squared_meas 
 _refln_F_squared_sigma 
 _refln_observed_status 
   2   0   0    37777.30    27380.12    815.03 o 
   3   0   0    12683.41    12329.48    282.78 o 
   4   0   0     3217.52     3445.14     56.18 o 
   5   0   0    19150.14    18780.76    523.46 o 
   6   0   0       26.90       39.91      4.30 o 
   7   0   0     5817.38     5581.71    116.19 o 
   8   0   0     2166.78     2137.85     43.43 o 
   9   0   0      103.95      105.75      8.17 o 
  10   0   0     1255.18     1247.65     32.31 o 
  11   0   0       52.03       49.36      7.10 o 
   2   1   0    13017.18    12021.83    187.19 o 
   3   1   0     3660.89     3621.89     40.40 o 
   4   1   0     1147.98     1247.94     15.28 o 
   5   1   0     2761.58     2921.98     35.47 o 
   6   1   0       57.35       53.07      4.82 o 
   7   1   0     1777.32     1704.34     23.10 o 
   8   1   0      560.12      535.18      8.91 o 
   9   1   0      149.65      148.15      5.98 o 
  10   1   0        7.99        5.38      2.48 o 
  11   1   0        4.36        3.76      2.54 o 
   2   2   0     7082.57     6972.63     90.69 o 
   3   2   0     2849.15     2657.12     27.59 o 
   4   2   0     9141.24     8976.96    135.07 o 
   5   2   0     3165.41     3197.33     38.96 o 
   6   2   0     2692.48     2692.24     32.15 o 
   7   2   0     1689.84     1641.20     20.66 o 
   8   2   0     1083.50     1038.48     16.88 o 
   9   2   0      593.19      617.92     10.30 o 
  10   2   0      160.12      163.80      5.37 o 
  11   2   0      211.24      219.44      9.30 o 
   1   3   0     4079.70     4214.04     63.52 o 
   2   3   0       11.36       22.04      1.15 o 
   3   3   0      775.71      785.45      7.31 o 
   4   3   0     2390.21     2386.34     27.21 o 
   5   3   0      183.89      162.79     11.14 o 
   6   3   0       47.86       64.42      3.55 o 
   7   3   0      351.12      340.42      6.04 o 
   8   3   0      125.08      117.63      4.47 o 
   9   3   0      186.22      170.94      5.30 o 
  10   3   0        9.11        8.49      3.24 o 
  11   3   0        6.89        5.25      3.41 o 
   0   4   0     7651.85     7300.33    172.77 o 
   1   4   0    40442.18    26795.21   1510.84 o 
   2   4   0      209.82      221.00      2.82 o 
   3   4   0      540.77      520.71      5.02 o 
   4   4   0     5235.40     4956.64     62.80 o 
   5   4   0     1762.08     1797.17     20.24 o 
   6   4   0     3319.29     3099.42     39.15 o 
   7   4   0     1477.47     1531.55     19.76 o 
   8   4   0     1095.68     1031.23     18.50 o 
   9   4   0      707.14      717.82     11.66 o 
  10   4   0       97.73       96.34      4.59 o 
  11   4   0      250.45      247.88      8.00 o 
   1   5   0     4623.94     5049.12    129.24 o 
   2   5   0    11173.20    11007.56    196.66 o 
   3   5   0        0.93        4.44      0.95 o 
   4   5   0       22.39       26.58      1.54 o 
   5   5   0      253.16      299.09      4.23 o 
   6   5   0      938.39      953.78     11.71 o 
   7   5   0      551.43      531.84      8.56 o 
   8   5   0      296.23      274.05      6.58 o 
   9   5   0      222.75      217.35     10.02 o 
  10   5   0        5.62        5.29      2.85 o 
  11   5   0       30.00       26.97      4.24 o 
   0   6   0     9248.16     9117.55    183.59 o 
   1   6   0     2101.71     2097.25     74.73 o 
   2   6   0      872.15      771.50     10.74 o 
   3   6   0     2200.15     2049.30     23.85 o 
   4   6   0      203.31      219.75      4.34 o 
   5   6   0     5881.31     5708.17     89.81 o 
   6   6   0        6.08        5.37      1.74 o 
   7   6   0     1053.34     1102.08     16.07 o 
   8   6   0     1368.17     1302.32     19.94 o 
   9   6   0      189.23      183.24      9.19 o 
  10   6   0      414.87      425.08     16.38 o 
  11   6   0       32.55       33.58      4.52 o 
   1   7   0        6.46        4.34      0.96 o 
   2   7   0     6368.35     6664.67    140.63 o 
   3   7   0     7086.18     7136.24    113.64 o 
   4   7   0      859.09      919.32     37.72 o 
   5   7   0      134.71      149.09      9.87 o 
   6   7   0      421.09      406.05      7.04 o 
   7   7   0       66.23       54.92      6.70 o 
   8   7   0     1148.34     1137.43     19.80 o 
   9   7   0        0.20       -0.43      2.42 o 
  10   7   0       38.04       36.94      5.01 o 
  11   7   0       29.35       32.51      3.93 o 
   0   8   0    14622.16    13834.04    327.71 o 
   1   8   0     5331.32     5522.99    114.90 o 
   2   8   0     2897.14     2899.65    110.21 o 
   3   8   0     6894.30     6864.96    109.08 o 
   4   8   0     8501.54     8819.51    154.21 o 
   5   8   0      614.89      559.56      7.35 o 
   6   8   0     2949.34     2993.49     47.26 o 
   7   8   0     3770.20     3720.47     58.62 o 
   8   8   0     1773.34     1704.85     26.78 o 
   9   8   0      684.99      700.94     12.12 o 
  10   8   0      166.78      166.20      8.84 o 
  11   8   0      394.80      378.53      9.82 o 
   1   9   0     1923.57     2125.19     46.67 o 
   2   9   0     1752.89     2028.10     56.28 o 
   3   9   0     1335.93     1403.15     25.75 o 
   4   9   0       28.11       39.14      2.68 o 
   5   9   0        9.70        7.77      1.56 o 
   6   9   0      572.74      531.98      8.29 o 
   7   9   0       37.94       32.84      3.63 o 
   8   9   0      695.51      643.34     14.90 o 
   9   9   0        0.32       -0.07      3.02 o 
  10   9   0      133.63      115.36      4.78 o 
   0  10   0    10359.04    10616.45    191.60 o 
   1  10   0    16806.06    17078.69    345.76 o 
   2  10   0     3400.25     3667.98     49.26 o 
   3  10   0     7466.40     7876.53    159.80 o 
   4  10   0     5348.98     5265.83    176.25 o 
   5  10   0      656.10      654.01      9.99 o 
   6  10   0     1148.74     1167.40     17.87 o 
   7  10   0      715.53      724.94     13.61 o 
   8  10   0     1012.72      986.14     20.93 o 
   9  10   0     1217.79     1182.96     20.28 o 
  10  10   0       30.24       30.37      3.87 o 
   1  11   0      341.60      318.13      7.59 o 
   2  11   0       37.74       29.39      3.34 o 
   3  11   0     1866.93     1823.45     42.05 o 
   4  11   0     1509.22     1594.79     18.94 o 
   5  11   0      108.95      119.62      3.26 o 
   6  11   0      222.03      211.78      5.33 o 
   7  11   0      652.10      656.59     14.31 o 
   8  11   0        8.52       10.53      2.77 o 
   9  11   0      139.99      139.41      4.99 o 
  10  11   0        9.42        6.21      3.15 o 
   0  12   0     5126.32     5117.61     88.95 o 
   1  12   0     2403.69     2571.86     27.55 o 
   2  12   0     4502.66     4676.64     68.57 o 
   3  12   0     8375.41     8859.79    164.96 o 
   4  12   0       99.47      103.62      3.04 o 
   5  12   0     3297.67     3359.94     97.10 o 
   6  12   0       37.84       33.96      2.70 o 
   7  12   0     2930.86     2933.29     46.85 o 
   8  12   0     1584.25     1542.59     33.64 o 
   9  12   0      191.72      197.50      5.41 o 
  10  12   0      736.34      710.56     20.36 o 
   1  13   0      310.01      309.43      3.86 o 
   2  13   0     1345.41     1548.44     20.18 o 
   3  13   0      499.58      511.10      6.29 o 
   4  13   0        1.45        1.43      1.23 o 
   5  13   0        0.12        1.85      0.61 o 
   6  13   0        4.09        3.97      1.68 o 
   7  13   0      202.62      201.19     11.11 o 
   8  13   0      132.83      110.15      6.23 o 
   9  13   0       45.00       41.67      3.88 o 
  10  13   0        6.65        7.20      3.35 o 
   0  14   0     3582.11     3680.85     52.92 o 
   1  14   0      141.02      123.52      2.15 o 
   2  14   0     3231.56     3363.67     66.25 o 
   3  14   0     1120.64     1005.99     11.61 o 
   4  14   0      271.75      251.07      7.28 o 
   5  14   0     2048.05     2008.14     28.63 o 
   6  14   0       42.67       46.21      1.76 o 
   7  14   0      626.50      634.71      7.95 o 
   8  14   0      366.03      347.90      9.86 o 
   9  14   0       58.61       61.13      4.30 o 
  10  14   0      264.34      247.83      6.55 o 
   1  15   0       10.04        6.46      0.83 o 
   2  15   0      181.02      168.07      4.75 o 
   3  15   0      639.33      600.34      7.65 o 
   4  15   0      410.03      419.09      5.82 o 
   5  15   0       76.17       95.03      5.64 o 
   6  15   0       28.15       29.29      3.23 o 
   7  15   0       90.44       90.56      2.42 o 
   8  15   0        1.14        0.18      1.74 o 
   9  15   0       22.90       18.59      2.73 o 
   0  16   0     1657.81     1599.99     24.11 o 
   1  16   0      522.68      488.37      5.68 o 
   2  16   0      348.98      349.18      4.61 o 
   3  16   0      808.32      820.95     13.14 o 
   4  16   0     1899.12     1867.90     23.18 o 
   5  16   0       12.08       18.20      1.86 o 
   6  16   0      662.65      700.23     13.24 o 
   7  16   0      545.79      497.59     11.40 o 
   8  16   0      785.89      741.06     17.54 o 
   9  16   0      535.71      501.82     16.44 o 
   1  17   0       73.34       73.14      2.96 o 
   2  17   0      320.19      315.05      6.22 o 
   3  17   0       38.53       37.19      2.69 o 
   4  17   0        5.75        8.43      3.60 o 
   5  17   0       51.40       55.47      2.67 o 
   6  17   0        6.63       12.30      2.23 o 
   7  17   0      125.12      122.90      5.11 o 
   8  17   0       30.01       28.95      3.15 o 
   9  17   0       41.05       39.64      3.11 o 
   0  18   0     1178.44     1150.51     20.93 o 
   1  18   0      229.26      227.81      3.41 o 
   2  18   0      728.04      741.13      9.03 o 
   3  18   0     1323.95     1280.01     15.57 o 
   4  18   0     1065.70     1078.68     14.10 o 
   5  18   0      944.94      907.63     13.57 o 
   6  18   0      741.47      718.40     12.87 o 
   7  18   0      563.67      571.98      9.69 o 
   8  18   0      392.38      369.57     13.17 o 
   9  18   0      147.30      157.50      6.29 o 
   1  19   0      105.17      103.98      2.22 o 
   2  19   0        2.48        2.36      1.17 o 
   3  19   0       77.96       78.36      3.36 o 
   4  19   0       52.65       49.20      2.66 o 
   5  19   0        0.41        0.83      2.12 o 
   6  19   0        1.78        4.30      1.80 o 
   7  19   0        6.28        8.50      3.16 o 
   8  19   0       26.49       28.67      2.75 o 
   0  20   0     5561.48     5832.92    124.03 o 
   1  20   0      542.40      507.34      6.71 o 
   2  20   0     1360.11     1354.83     14.27 o 
   3  20   0      935.16      910.16     12.09 o 
   4  20   0      474.81      507.14      7.84 o 
   5  20   0     1610.28     1596.87     23.78 o 
   6  20   0       99.57       90.86      5.10 o 
   7  20   0      867.28      834.70     27.02 o 
   8  20   0      625.83      589.79     27.59 o 
   1  21   0      110.24      120.67      6.95 o 
   2  21   0      937.40      962.42     10.88 o 
   3  21   0      705.22      723.56      9.79 o 
   4  21   0      478.28      458.34      8.84 o 
   5  21   0        2.45       -2.03      2.83 o 
   6  21   0       13.42       14.52      2.79 o 
   7  21   0      111.86      115.64      4.03 o 
   8  21   0      100.23      104.66      5.71 o 
   0  22   0      194.98      169.03     13.15 o 
   1  22   0     1137.99     1187.51     14.21 o 
   2  22   0      448.44      433.23      6.50 o 
   3  22   0      132.31      142.56      3.64 o 
   4  22   0     1012.52     1007.49     14.13 o 
   5  22   0      165.50      164.76      4.33 o 
   6  22   0      661.46      638.29     22.76 o 
   7  22   0      178.98      154.92      6.52 o 
   1  23   0        8.09        4.12      2.49 o 
   2  23   0       53.17       65.29      3.23 o 
   3  23   0        1.09        0.56      1.92 o 
   4  23   0        0.24       -2.01      2.01 o 
   5  23   0        0.00        3.21      2.63 o 
   6  23   0        0.01        0.48      2.44 o 
   7  23   0        0.05       -0.62      2.01 o 
   0  24   0     1324.73     1301.69     23.03 o 
   1  24   0      683.43      704.15     10.28 o 
   2  24   0      210.12      214.15      5.67 o 
   3  24   0      150.55      159.93      4.15 o 
   4  24   0      478.31      468.77      7.92 o 
   5  24   0      257.41      264.26      7.12 o 
   6  24   0      236.62      243.65      6.79 o 
   1  25   0      132.59      145.28      5.89 o 
   2  25   0      346.23      340.70      7.03 o 
   3  25   0       81.45       64.17      3.10 o 
   4  25   0      106.30       89.99      4.31 o 
   5  25   0       29.86       26.75      2.91 o 
   6  25   0       40.27       41.90      3.18 o 
   0  26   0     1610.04     1639.50     32.38 o 
   1  26   0       52.77       53.56      2.75 o 
   2  26   0      205.42      202.96      5.71 o 
   3  26   0      331.21      352.58      7.80 o 
   4  26   0       16.69       17.56      2.42 o 
   5  26   0      589.46      548.94     13.48 o 
   1  27   0       22.64       18.92      2.71 o 
   2  27   0       23.49       26.61      3.09 o 
   3  27   0       69.99       76.11      3.94 o 
   4  27   0        2.01        2.63      1.97 o 
   5  27   0       20.61       19.36      3.07 o 
   0  28   0      332.07      327.94     21.19 o 
   1  28   0      661.14      636.24     15.81 o 
   2  28   0      179.19      176.58      6.06 o 
   3  28   0      290.48      297.41      7.37 o 
   4  28   0      390.75      403.04      9.31 o 
   1  29   0        0.75        0.70      2.17 o 
   2  29   0        0.02        1.17      2.65 o 
   3  29   0        4.87        5.48      2.88 o 
   0  30   0      171.52      169.01     11.46 o 
   1  30   0      510.77      522.82     11.22 o 
 -11   1   1      269.71      287.52      8.38 o 
 -10   1   1      626.96      635.24     11.73 o 
  -9   1   1     1160.27     1142.66     17.47 o 
  -8   1   1      907.78      908.36     14.72 o 
  -7   1   1     4136.53     3868.33     52.89 o 
  -6   1   1     1208.24     1224.20     14.23 o 
  -5   1   1     1115.93     1042.10     14.06 o 
  -4   1   1    11270.07    11400.41    184.86 o 
  -3   1   1     9721.43    10015.00    151.92 o 
  -2   1   1    15149.45    13732.67    226.56 o 
  -1   1   1     5120.11     4999.27     66.81 o 
   1   1   1     5028.49     5066.43     87.74 o 
   2   1   1       73.72       70.46      2.02 o 
   3   1   1    23088.74    20024.04    381.12 o 
   4   1   1    10863.50    10876.45    172.51 o 
   5   1   1     4712.44     4764.88     61.58 o 
   6   1   1      563.96      502.37      7.17 o 
   7   1   1      737.61      771.00     10.05 o 
   8   1   1     2659.11     2515.35     33.99 o 
   9   1   1      334.78      329.97      7.00 o 
  10   1   1      174.29      183.04      5.60 o 
  11   1   1      354.21      354.10     13.12 o 
 -11   2   1        9.78        7.32      3.97 o 
 -10   2   1      148.59      148.95      5.68 o 
  -9   2   1      138.51      123.13      5.87 o 
  -8   2   1      241.12      252.04      7.69 o 
  -7   2   1      131.67      152.11      9.04 o 
  -6   2   1       95.94       99.38      8.35 o 
  -5   2   1     1132.84     1048.10     15.87 o 
  -4   2   1      529.93      499.51      6.58 o 
  -3   2   1       28.63       19.60      1.50 o 
  -2   2   1     9468.14     9449.89    137.71 o 
  -1   2   1      525.31      512.73      3.77 o 
   1   2   1     2137.57     2373.72     44.60 o 
   2   2   1     1664.14     1751.58     25.15 o 
   3   2   1      516.92      561.31      6.59 o 
   4   2   1      345.89      440.02     10.29 o 
   5   2   1       48.45       34.28      1.80 o 
   6   2   1      494.89      445.86      5.47 o 
   7   2   1      177.46      149.52      4.43 o 
   8   2   1      269.63      252.06     10.18 o 
   9   2   1        7.53        9.72      4.17 o 
  10   2   1       48.12       49.29      4.58 o 
  11   2   1        3.51       -1.98      3.41 o 
 -11   3   1      665.88      677.84     13.66 o 
 -10   3   1      379.38      389.97     10.88 o 
  -9   3   1      322.54      346.17      7.22 o 
  -8   3   1     3069.38     3019.11     43.29 o 
  -7   3   1       21.05       19.41      2.36 o 
  -6   3   1     3756.72     3782.63     52.16 o 
  -5   3   1     1650.72     1744.15     20.10 o 
  -4   3   1     7994.95     8308.23    123.90 o 
  -3   3   1    13989.10    13326.26    225.95 o 
  -2   3   1     4810.71     4847.65     61.31 o 
  -1   3   1    18221.24    15696.61    355.91 o 
   0   3   1      270.40      215.13      1.76 o 
   1   3   1      230.41      202.91      4.25 o 
   2   3   1     7154.25     7420.18    137.22 o 
   3   3   1     5871.39     6280.27     93.75 o 
   4   3   1    10109.67     9860.95    174.88 o 
   5   3   1     1678.24     1730.38     22.82 o 
   6   3   1     1054.62     1053.83     14.34 o 
   7   3   1     2680.45     2581.23     36.79 o 
   8   3   1      181.18      180.15      5.43 o 
   9   3   1      809.37      782.97     12.74 o 
  10   3   1       41.99       54.41      3.61 o 
  11   3   1      163.31      184.60      9.44 o 
 -11   4   1      140.67      128.07      6.51 o 
 -10   4   1        0.02       -2.76      2.76 o 
  -9   4   1      251.45      266.45      6.60 o 
  -8   4   1       36.61       59.86     13.31 o 
  -7   4   1      138.93      133.74      8.32 o 
  -6   4   1      407.93      409.54      8.31 o 
  -5   4   1      894.48      864.81     13.56 o 
  -4   4   1     2332.41     2374.89     59.57 o 
  -3   4   1     2387.66     2241.32     24.55 o 
  -2   4   1     9908.27     9784.80    146.52 o 
  -1   4   1     2362.99     2411.59     27.57 o 
   0   4   1    14868.00    13880.63    202.40 o 
   1   4   1     1062.41     1148.45     18.56 o 
   2   4   1     3200.64     3371.46     48.65 o 
   3   4   1       53.73       96.07      4.36 o 
   4   4   1      532.48      509.04      5.79 o 
   5   4   1     2145.16     2244.74     29.18 o 
   6   4   1      108.46       93.14      3.18 o 
   7   4   1        0.10        2.01      2.03 o 
   8   4   1       87.35       87.88      4.12 o 
   9   4   1      240.59      225.55      6.30 o 
  10   4   1       34.01       33.12      5.27 o 
  11   4   1       63.44       60.12      4.27 o 
 -11   5   1      315.89      327.62      9.45 o 
 -10   5   1      548.39      530.90     10.53 o 
  -9   5   1     1007.36      987.19     16.70 o 
  -8   5   1     2286.34     2197.53     29.83 o 
  -7   5   1     2463.39     2518.97     32.87 o 
  -6   5   1      116.87      104.07      7.36 o 
  -5   5   1     2407.39     2343.91     28.73 o 
  -4   5   1     7979.22     7943.19    116.86 o 
  -3   5   1     1185.46     1202.97     12.97 o 
  -2   5   1    25814.00    22331.17    611.93 o 
  -1   5   1     5586.76     5812.75     68.37 o 
   0   5   1    18320.01    16406.13    255.60 o 
   1   5   1     5367.19     5652.80     61.09 o 
   2   5   1     1171.06     1261.99     31.14 o 
   3   5   1     7194.19     7432.04    116.31 o 
   4   5   1      781.64      731.26      8.38 o 
   5   5   1      962.27      975.44     11.41 o 
   6   5   1       16.17       14.99      1.59 o 
   7   5   1      259.98      266.68      5.10 o 
   8   5   1      514.30      496.11      8.38 o 
   9   5   1      469.79      458.83     13.52 o 
  10   5   1      320.81      320.56      7.22 o 
  11   5   1      152.40      143.27      6.17 o 
 -11   6   1       24.32       20.77      6.70 o 
 -10   6   1        0.68       -2.69      3.29 o 
  -9   6   1       26.14       38.27      8.56 o 
  -8   6   1       96.70      105.49      7.04 o 
  -7   6   1      128.68      160.42     16.69 o 
  -6   6   1      391.92      377.84      5.59 o 
  -5   6   1      380.28      430.99     13.09 o 
  -4   6   1      768.46      807.86      9.13 o 
  -3   6   1      153.43      208.75      3.14 o 
  -2   6   1     2652.13     2738.88     39.13 o 
  -1   6   1      134.14      159.56      4.44 o 
   0   6   1      996.36     1068.86      8.45 o 
   1   6   1     2889.12     3139.66     44.90 o 
   2   6   1      448.13      392.52      4.38 o 
   3   6   1      380.41      413.94      5.75 o 
   4   6   1       12.21       17.29      1.56 o 
   5   6   1       44.32       76.09      4.04 o 
   6   6   1       87.82       83.79      4.25 o 
   7   6   1      815.63      801.84     12.26 o 
   8   6   1       17.66       18.59      3.01 o 
   9   6   1       30.12       35.81      2.92 o 
  10   6   1       25.57       22.05      3.35 o 
  11   6   1        1.77        4.59      4.16 o 
 -11   7   1      179.42      177.77      7.40 o 
 -10   7   1      366.73      359.58      9.42 o 
  -9   7   1      988.04     1000.01     20.89 o 
  -8   7   1       49.07       51.91      3.62 o 
  -7   7   1     2615.97     2535.95     34.61 o 
  -6   7   1       22.87       30.25      2.37 o 
  -5   7   1     2718.89     2642.90     32.37 o 
  -4   7   1     8851.60     8990.34    138.40 o 
  -3   7   1     3664.76     3740.08     44.21 o 
  -2   7   1     5598.58     5485.71     92.18 o 
  -1   7   1     1481.42     1519.99     13.26 o 
   0   7   1     7100.75     7307.97     88.04 o 
   1   7   1     8517.61     8720.31    111.15 o 
   2   7   1       48.94       52.09      1.89 o 
   3   7   1     8061.24     8159.43    133.00 o 
   4   7   1     1570.19     1565.75     18.50 o 
   5   7   1     2316.30     2327.98     31.26 o 
   6   7   1     1775.16     1705.42     23.04 o 
   7   7   1      236.61      232.96      5.12 o 
   8   7   1     1800.93     1759.32     27.20 o 
   9   7   1        4.66        5.01      2.22 o 
  10   7   1      268.51      293.38      7.18 o 
  11   7   1      267.14      266.57      9.55 o 
 -11   8   1        6.26        5.83      3.84 o 
 -10   8   1      106.61       99.68      5.10 o 
  -9   8   1       49.75       52.10      4.85 o 
  -8   8   1       64.29       60.59      3.85 o 
  -7   8   1       42.56       40.65      3.76 o 
  -6   8   1      689.13      699.05     15.02 o 
  -5   8   1     1580.10     1616.97     19.34 o 
  -4   8   1      856.01      800.86     44.39 o 
  -3   8   1      154.58      136.17      2.51 o 
  -2   8   1      456.33      541.88      6.60 o 
  -1   8   1     3717.59     3990.14     67.82 o 
   0   8   1      109.13       90.29      1.47 o 
   1   8   1     1205.19     1108.68      9.03 o 
   2   8   1      481.30      646.39      6.53 o 
   3   8   1       73.97       93.28      1.85 o 
   4   8   1     1940.38     1898.52     23.41 o 
   5   8   1      159.58      155.20      3.00 o 
   6   8   1      653.07      695.24     10.31 o 
   7   8   1       63.52       66.09      3.83 o 
   8   8   1      165.23      141.42      6.59 o 
   9   8   1        0.13        2.26      2.29 o 
  10   8   1       87.00       82.42      4.62 o 
 -11   9   1      537.46      521.98     11.98 o 
 -10   9   1      123.88      124.84      5.46 o 
  -9   9   1     1098.46     1084.92     19.97 o 
  -8   9   1      698.27      706.37     15.02 o 
  -7   9   1     1901.50     1759.36     26.16 o 
  -6   9   1     2305.49     2378.57     35.82 o 
  -5   9   1      933.37      858.99     11.62 o 
  -4   9   1     6229.40     6318.62    103.31 o 
  -3   9   1     9076.14     8977.21    182.51 o 
  -2   9   1     1786.34     1949.86     19.97 o 
  -1   9   1     4755.34     4670.27    113.51 o 
   0   9   1    14541.88    14554.74    251.89 o 
   1   9   1     4361.38     4430.19     59.94 o 
   2   9   1     1288.58     1113.45     11.88 o 
   3   9   1      439.06      424.30      5.03 o 
   4   9   1     7118.61     7033.96    115.06 o 
   5   9   1     1754.83     1751.74     22.64 o 
   6   9   1     1619.61     1606.32     21.15 o 
   7   9   1      673.52      699.20     10.97 o 
   8   9   1     1474.50     1436.45     27.02 o 
   9   9   1      206.28      209.52      8.85 o 
  10   9   1      232.42      213.27      7.88 o 
 -10  10   1        0.87        1.94      3.66 o 
  -9  10   1        2.61       -0.92      4.19 o 
  -8  10   1      391.32      393.95      9.66 o 
  -7  10   1        3.55       -1.06      2.96 o 
  -6  10   1      229.39      219.71      5.70 o 
  -5  10   1        0.68        1.65      2.16 o 
  -4  10   1     1260.39     1407.74     32.21 o 
  -3  10   1      713.26      770.73      8.99 o 
  -2  10   1      368.88      391.17      5.70 o 
  -1  10   1       52.97       74.20      1.63 o 
   0  10   1      334.66      348.74      3.77 o 
   1  10   1      307.98      340.60      5.18 o 
   2  10   1      346.27      373.92      4.49 o 
   3  10   1      422.38      473.51     10.86 o 
   4  10   1       56.05       56.11      2.84 o 
   5  10   1        6.17        8.55      1.90 o 
   6  10   1      260.72      240.38     15.92 o 
   7  10   1       10.06       12.92      3.02 o 
   8  10   1        6.65        4.50      2.12 o 
   9  10   1       25.16       29.28      2.65 o 
  10  10   1        0.03        1.81      2.59 o 
 -10  11   1       84.50       90.62      5.02 o 
  -9  11   1      645.66      645.96     12.55 o 
  -8  11   1      579.34      568.11     10.71 o 
  -7  11   1      433.80      442.34     10.63 o 
  -6  11   1      524.10      477.88      7.99 o 
  -5  11   1     1368.18     1368.00     14.95 o 
  -4  11   1     7659.24     7897.82    173.53 o 
  -3  11   1      762.77      580.62      7.04 o 
  -2  11   1     1941.08     2037.13     22.49 o 
  -1  11   1     1775.71     1699.76     29.52 o 
   0  11   1     6956.96     7124.02    100.16 o 
   1  11   1    10954.54    11492.13    209.92 o 
   2  11   1     1388.44     1410.56     16.23 o 
   3  11   1     3353.78     3347.75     45.03 o 
   4  11   1     5137.37     5086.93     67.31 o 
   5  11   1     2279.21     2308.21     31.16 o 
   6  11   1     3960.32     3900.85     60.20 o 
   7  11   1      639.69      634.51     10.90 o 
   8  11   1      910.80      887.29     15.30 o 
   9  11   1      234.53      222.61     12.52 o 
  10  11   1      288.27      281.26      6.52 o 
 -10  12   1        0.11        2.71      2.93 o 
  -9  12   1        1.44        1.80      2.54 o 
  -8  12   1        1.27        1.65      2.60 o 
  -7  12   1       82.31       89.95      4.17 o 
  -6  12   1       99.06      109.42      2.74 o 
  -5  12   1      301.04      306.51      8.80 o 
  -4  12   1      699.28      662.54     23.66 o 
  -3  12   1      435.44      472.64      5.35 o 
  -2  12   1      112.01      118.12      2.10 o 
  -1  12   1     2448.62     2904.90     40.30 o 
   0  12   1       15.00       16.03      1.29 o 
   1  12   1        6.40       -1.23      1.23 o 
   2  12   1      402.84      481.11      5.91 o 
   3  12   1      113.77      102.16      8.41 o 
   4  12   1       21.11       25.84      1.98 o 
   5  12   1      138.13      140.12      1.95 o 
   6  12   1        2.97        2.70      2.36 o 
   7  12   1       62.31       61.63      3.36 o 
   8  12   1       10.10       12.52      3.43 o 
   9  12   1        0.44        1.27      2.08 o 
  10  12   1        5.70        4.68      2.66 o 
 -10  13   1      158.36      150.72      5.68 o 
  -9  13   1      379.17      387.66      9.45 o 
  -8  13   1      281.16      283.98      8.26 o 
  -7  13   1     1123.92     1133.01     15.65 o 
  -6  13   1      569.77      539.47      6.99 o 
  -5  13   1     2066.19     2026.63     23.91 o 
  -4  13   1     4298.38     4166.00    108.49 o 
  -3  13   1      465.61      495.41      5.65 o 
  -2  13   1     3799.55     3716.28     51.72 o 
  -1  13   1     1981.48     2042.95     24.33 o 
   0  13   1     2793.64     2706.39     30.55 o 
   1  13   1     6996.26     7587.82     97.70 o 
   2  13   1       21.35       23.46      2.24 o 
   3  13   1     5815.98     5590.20     89.05 o 
   4  13   1     1586.19     1583.39     20.16 o 
   5  13   1     3836.25     3833.56     51.84 o 
   6  13   1     3740.38     3716.94     67.96 o 
   7  13   1     1361.82     1343.31     17.73 o 
   8  13   1     1252.62     1213.54     14.54 o 
   9  13   1       51.05       39.50      5.60 o 
  10  13   1      367.70      356.57      9.86 o 
 -10  14   1       92.59       91.73      5.49 o 
  -9  14   1       21.75       14.64      2.89 o 
  -8  14   1       28.39       27.65      2.44 o 
  -7  14   1      132.46      125.26      3.47 o 
  -6  14   1        7.46        8.55      2.13 o 
  -5  14   1       72.14       84.17      3.88 o 
  -4  14   1      397.27      404.40     13.18 o 
  -3  14   1      223.87      189.99      5.60 o 
  -2  14   1       59.29       55.87      3.83 o 
  -1  14   1      657.16      709.48      8.64 o 
   0  14   1        8.84       12.92      1.86 o 
   1  14   1      394.94      416.77      4.52 o 
   2  14   1        4.23        4.12      1.35 o 
   3  14   1       34.56       50.06      5.16 o 
   4  14   1       11.89        8.85      2.34 o 
   5  14   1      126.10      124.06      4.68 o 
   6  14   1      106.66      124.07      3.27 o 
   7  14   1        2.27        1.70      1.31 o 
   8  14   1       12.76        9.06      2.16 o 
   9  14   1        3.85        3.95      2.13 o 
  10  14   1        7.62        6.07      2.63 o 
 -10  15   1       99.30       88.38      6.79 o 
  -9  15   1      159.89      150.58      6.01 o 
  -8  15   1      576.03      566.62     11.06 o 
  -7  15   1      171.85      169.20      3.69 o 
  -6  15   1       26.37       32.66      2.07 o 
  -5  15   1      637.49      630.07      8.20 o 
  -4  15   1     1117.71     1108.17     13.46 o 
  -3  15   1     1173.96     1157.11     11.83 o 
  -2  15   1       47.37       43.62      1.63 o 
  -1  15   1     1484.84     1504.16     16.58 o 
   0  15   1     4126.69     4212.22     56.34 o 
   1  15   1     1696.08     1857.23     20.57 o 
   2  15   1     1096.80     1104.79     12.19 o 
   3  15   1      615.71      617.45      7.80 o 
   4  15   1     1415.11     1399.95     16.02 o 
   5  15   1     2017.34     1972.58     26.39 o 
   6  15   1      437.31      442.40      6.19 o 
   7  15   1      522.62      511.85      9.11 o 
   8  15   1      179.84      172.01      5.31 o 
   9  15   1      392.22      387.50     13.35 o 
  -9  16   1        3.40        1.13      2.20 o 
  -8  16   1       47.28       41.05      4.96 o 
  -7  16   1      138.37      126.04      3.10 o 
  -6  16   1       86.17       86.79      2.11 o 
  -5  16   1       24.81       21.39      1.64 o 
  -4  16   1      200.58      194.13      3.22 o 
  -3  16   1      257.22      246.96      4.88 o 
  -2  16   1      225.13      241.30      3.55 o 
  -1  16   1      310.88      351.96      5.82 o 
   0  16   1       26.87       38.96      3.23 o 
   1  16   1        0.48        1.50      1.03 o 
   2  16   1      745.21      774.92     10.15 o 
   3  16   1       19.81       16.25      2.61 o 
   4  16   1       49.77       54.64      6.24 o 
   5  16   1        4.90        3.74      2.11 o 
   6  16   1        1.34        2.15      1.91 o 
   7  16   1       21.90       31.60      4.55 o 
   8  16   1       56.71       51.33      3.18 o 
   9  16   1        3.59        4.06      2.18 o 
  -9  17   1      101.14       99.21      5.18 o 
  -8  17   1      266.32      256.58      6.70 o 
  -7  17   1      134.74      127.41      4.44 o 
  -6  17   1      523.19      537.97      6.61 o 
  -5  17   1      223.43      233.50      3.09 o 
  -4  17   1      446.20      432.72      6.51 o 
  -3  17   1     2463.37     2417.81     31.18 o 
  -2  17   1      127.41      149.36      2.42 o 
  -1  17   1     2144.05     2282.87     28.90 o 
   0  17   1     3615.35     3666.79     42.65 o 
   1  17   1     1633.24     1627.92     17.49 o 
   2  17   1     2282.40     2351.05     29.30 o 
   3  17   1      132.28      126.96      3.09 o 
   4  17   1     3000.98     2919.68     37.96 o 
   5  17   1      813.81      752.15      9.86 o 
   6  17   1      870.71      847.20     20.89 o 
   7  17   1     1188.51     1180.93     27.38 o 
   8  17   1      337.97      316.83     16.63 o 
   9  17   1      288.78      273.65     23.38 o 
  -9  18   1       45.72       32.99      5.64 o 
  -8  18   1        5.93        4.48      2.39 o 
  -7  18   1        5.26        3.25      2.81 o 
  -6  18   1        7.18        9.38      1.47 o 
  -5  18   1      725.50      701.99     10.42 o 
  -4  18   1      275.49      277.52      5.76 o 
  -3  18   1      242.02      236.42      5.10 o 
  -2  18   1       53.35       64.83      3.27 o 
  -1  18   1      181.53      193.21      3.48 o 
   0  18   1     1329.96     1418.45     14.59 o 
   1  18   1        4.14        1.04      1.17 o 
   2  18   1      231.19      240.06      4.38 o 
   3  18   1       31.91       30.87      2.57 o 
   4  18   1       56.24       56.77      3.35 o 
   5  18   1      145.28      130.83      4.73 o 
   6  18   1       38.08       45.02      2.80 o 
   7  18   1       48.91       55.89      2.64 o 
   8  18   1        3.93        4.65      2.08 o 
   9  18   1       13.85       13.51      5.72 o 
  -8  19   1      168.57      152.45      5.47 o 
  -7  19   1      664.42      669.60     21.51 o 
  -6  19   1      170.26      181.97      5.90 o 
  -5  19   1      600.04      583.97     11.63 o 
  -4  19   1     1481.26     1393.33     19.11 o 
  -3  19   1      386.61      392.39      6.88 o 
  -2  19   1     2370.51     2379.43     26.59 o 
  -1  19   1      426.69      410.55      5.61 o 
   0  19   1     1629.54     1729.60     19.11 o 
   1  19   1      536.66      530.22      7.00 o 
   2  19   1      163.68      164.44      3.95 o 
   3  19   1     1822.89     1802.09     23.62 o 
   4  19   1      335.48      337.82      5.40 o 
   5  19   1     1078.17     1068.06     18.88 o 
   6  19   1      200.23      172.43      5.63 o 
   7  19   1      136.59      135.86     10.66 o 
   8  19   1      455.59      446.35     22.36 o 
  -8  20   1        0.05        2.67      2.78 o 
  -7  20   1       43.01       45.59      3.86 o 
  -6  20   1        8.37        7.96      2.66 o 
  -5  20   1        0.30       -0.73      2.25 o 
  -4  20   1      185.02      161.80      7.32 o 
  -3  20   1       25.36       25.94      2.49 o 
  -2  20   1      170.76      161.80      3.66 o 
  -1  20   1       15.35       22.08      1.68 o 
   0  20   1      213.05      222.88      4.45 o 
   1  20   1       10.12        8.75      2.56 o 
   2  20   1        0.13        0.45      1.60 o 
   3  20   1        6.12        0.96      1.83 o 
   4  20   1        7.46        4.76      1.70 o 
   5  20   1        0.09       -1.58      1.58 o 
   6  20   1       61.43       59.45      4.74 o 
   7  20   1        1.36        0.43      1.99 o 
   8  20   1       38.85       44.85      3.73 o 
  -8  21   1      390.68      380.72     14.01 o 
  -7  21   1      348.44      341.40      8.31 o 
  -6  21   1      289.43      293.06      6.22 o 
  -5  21   1      444.15      456.88      9.33 o 
  -4  21   1     1286.98     1273.36     19.54 o 
  -3  21   1      552.14      541.99      9.46 o 
  -2  21   1     1910.38     1881.72     22.17 o 
  -1  21   1     1340.12     1344.50     15.05 o 
   0  21   1     1986.12     1963.11     26.34 o 
   1  21   1     3438.46     3555.90     48.52 o 
   2  21   1      324.15      307.17      6.43 o 
   3  21   1     2698.10     2713.60     36.21 o 
   4  21   1      654.79      648.53     10.45 o 
   5  21   1     1211.35     1137.36     24.74 o 
   6  21   1      441.09      417.08     16.77 o 
   7  21   1      578.33      546.96     25.84 o 
   8  21   1      404.17      438.30     13.52 o 
  -7  22   1       19.69       19.64      2.83 o 
  -6  22   1       23.82       23.80      3.30 o 
  -5  22   1       13.49       18.81      3.12 o 
  -4  22   1      186.69      192.50      5.70 o 
  -3  22   1      415.82      416.34      7.43 o 
  -2  22   1        3.30        2.93      1.53 o 
  -1  22   1       77.58       88.69      4.55 o 
   0  22   1       46.11       38.09      2.01 o 
   1  22   1        0.32       -1.93      1.93 o 
   2  22   1      110.22       96.25      3.87 o 
   3  22   1       25.54       31.30      2.61 o 
   4  22   1        1.08       -0.11      1.79 o 
   5  22   1      191.77      179.33      4.13 o 
   6  22   1       11.91       14.33      2.34 o 
   7  22   1        0.99        1.43      2.50 o 
  -7  23   1      151.86      143.88      5.53 o 
  -6  23   1      708.73      696.99     16.89 o 
  -5  23   1      321.52      320.31      7.44 o 
  -4  23   1      905.83      883.82     16.08 o 
  -3  23   1      740.32      711.46     13.36 o 
  -2  23   1      560.47      546.71      7.01 o 
  -1  23   1     1386.01     1436.10     17.17 o 
   0  23   1        1.41        6.62      2.01 o 
   1  23   1      289.60      254.27      4.70 o 
   2  23   1      272.99      310.21      8.06 o 
   3  23   1      878.64      875.84     16.20 o 
   4  23   1     1111.63     1086.57     26.16 o 
   5  23   1      217.98      201.06      5.50 o 
   6  23   1      359.25      335.58     11.66 o 
   7  23   1      251.41      291.64     11.57 o 
  -6  24   1       41.05       42.63      3.85 o 
  -5  24   1       36.55       33.17      3.04 o 
  -4  24   1       82.22       68.92      4.07 o 
  -3  24   1      109.17       97.10      4.56 o 
  -2  24   1       31.58       36.43      2.90 o 
  -1  24   1      393.92      403.67      5.92 o 
   0  24   1       13.23       14.49      1.97 o 
   1  24   1      507.37      519.03     12.20 o 
   2  24   1       21.45       27.16      2.94 o 
   3  24   1      244.83      242.29      5.96 o 
   4  24   1       60.43       56.20      3.11 o 
   5  24   1        0.13        2.15      2.42 o 
   6  24   1       53.93       53.90      6.82 o 
  -6  25   1       44.20       46.38      3.41 o 
  -5  25   1       45.30       53.83      3.44 o 
  -4  25   1      464.07      443.03      9.75 o 
  -3  25   1      187.16      171.20      4.47 o 
  -2  25   1      718.29      699.77     13.24 o 
  -1  25   1      180.15      179.11      3.80 o 
   0  25   1      942.24      938.94     14.25 o 
   1  25   1      608.30      588.84     10.60 o 
   2  25   1      243.78      250.95      6.32 o 
   3  25   1      807.42      834.07     19.91 o 
   4  25   1      559.54      524.91     24.93 o 
   5  25   1      371.42      341.30     10.02 o 
   6  25   1      258.63      284.50     12.58 o 
  -5  26   1        0.89        2.84      2.23 o 
  -4  26   1        5.38        7.62      2.47 o 
  -3  26   1       11.08        7.54      2.67 o 
  -2  26   1        2.27        3.39      1.39 o 
  -1  26   1       16.86       17.65      2.12 o 
   0  26   1        3.23        7.49      1.87 o 
   1  26   1       24.62       23.84      2.16 o 
   2  26   1       67.30       75.10      6.43 o 
   3  26   1       11.53        4.45      2.69 o 
   4  26   1       38.83       34.76      3.81 o 
   5  26   1       63.14       73.77      3.85 o 
  -5  27   1       80.92       73.72      4.24 o 
  -4  27   1      166.88      170.21      5.73 o 
  -3  27   1       56.01       55.28      3.03 o 
  -2  27   1      374.91      374.76      7.62 o 
  -1  27   1       85.06       74.62      2.55 o 
   0  27   1      142.56      151.30      4.54 o 
   1  27   1       81.61      109.14      4.38 o 
   2  27   1      156.87      150.34      5.99 o 
   3  27   1      587.34      600.88     11.46 o 
   4  27   1      153.41      154.10      5.97 o 
  -4  28   1        0.22        0.56      2.15 o 
  -3  28   1        2.31        2.55      2.18 o 
  -2  28   1       15.75       12.72      2.90 o 
  -1  28   1       47.75       62.47      3.00 o 
   0  28   1       64.93       75.23      3.55 o 
   1  28   1       31.85       43.89      4.07 o 
   2  28   1       51.66       52.51      3.85 o 
   3  28   1        4.86        5.92      2.95 o 
   4  28   1        0.17       -1.14      3.33 o 
  -3  29   1      463.17      492.46     10.26 o 
  -2  29   1      190.09      202.90      6.28 o 
  -1  29   1      497.63      472.63     17.83 o 
   0  29   1      221.64      233.30      6.15 o 
   1  29   1      244.49      242.49      7.26 o 
   2  29   1      284.27      289.16      8.52 o 
   0  30   1        9.41        5.44      3.24 o 
 -11   0   2      804.01      801.33     28.94 o 
 -10   0   2      141.79      142.83      9.14 o 
  -9   0   2     3632.34     3488.12     73.74 o 
  -8   0   2      571.76      570.52     13.66 o 
  -7   0   2     4342.22     4458.76    135.65 o 
  -6   0   2     2318.59     2226.65     41.70 o 
  -5   0   2        2.92        7.60      2.26 o 
  -4   0   2     6017.74     5429.24    105.04 o 
  -3   0   2     4853.62     4824.68     84.93 o 
  -2   0   2       92.15      141.67      3.36 o 
  -1   0   2    13221.97    11678.02    256.66 o 
   0   0   2       81.04       73.64      2.01 o 
   1   0   2    85234.95    41488.45   1139.52 o 
   2   0   2     4762.51     5013.57     83.68 o 
   3   0   2       86.30      141.72      2.36 o 
   4   0   2     7670.54     7753.51    220.40 o 
   5   0   2       78.05       59.89      3.17 o 
   6   0   2     3617.95     3299.11     86.16 o 
   7   0   2      206.31      205.13      7.50 o 
   8   0   2     3073.51     2934.31     77.37 o 
   9   0   2      570.02      569.37     17.18 o 
  10   0   2      212.11      217.53     10.47 o 
 -11   1   2       30.34       26.19      5.49 o 
 -10   1   2       13.68       13.82      3.47 o 
  -9   1   2        0.20       75.68     15.85 o 
  -8   1   2      101.95      108.02      8.04 o 
  -7   1   2     1795.26     1777.18     24.51 o 
  -6   1   2     1003.97      956.02     12.31 o 
  -5   1   2      322.55      322.10     16.51 o 
  -4   1   2       14.99       33.14     12.00 o 
  -3   1   2     1001.77     1025.95     11.57 o 
  -2   1   2    25458.35    21381.49    419.80 o 
  -1   1   2    12735.34    12057.59    189.34 o 
   0   1   2       72.91       96.37      1.32 o 
   1   1   2     7574.32     7581.73     71.65 o 
   2   1   2      161.04      170.95      1.58 o 
   3   1   2      493.88      517.65      4.47 o 
   4   1   2        0.94        6.17      1.27 o 
   5   1   2      402.21      392.62      6.77 o 
   6   1   2        0.18       -0.30      5.71 o 
   7   1   2       54.44       58.44      3.38 o 
   8   1   2       57.47       51.31      5.64 o 
   9   1   2      112.47       92.72      7.99 o 
  10   1   2       94.66       97.12      5.44 o 
  11   1   2        7.13        1.99      3.41 o 
 -11   2   2      599.48      613.55     12.55 o 
 -10   2   2      398.72      427.09      9.50 o 
  -9   2   2       59.91       73.66      6.18 o 
  -8   2   2     1702.98     1753.22     24.37 o 
  -7   2   2     1217.75     1196.63     17.10 o 
  -6   2   2     2841.01     2878.69     36.16 o 
  -5   2   2     8510.25     9166.10    144.24 o 
  -4   2   2     5425.32     5635.63     75.44 o 
  -3   2   2    15538.32    14591.67    255.22 o 
  -2   2   2     3680.31     4046.15     48.59 o 
  -1   2   2    10034.24     9782.74    128.75 o 
   0   2   2     2426.58     2735.33     27.80 o 
   1   2   2     1907.57     1808.95     23.73 o 
   2   2   2     4804.39     4775.26     55.67 o 
   3   2   2      907.29      789.06      7.04 o 
   4   2   2     3836.61     3803.51     50.40 o 
   5   2   2      238.32      164.74      2.65 o 
   6   2   2      706.44      686.57      8.56 o 
   7   2   2     1611.42     1553.30     20.94 o 
   8   2   2      340.30      343.51      9.79 o 
   9   2   2      538.98      570.00     12.10 o 
  10   2   2      291.10      293.91      8.70 o 
  11   2   2      366.76      366.10     13.03 o 
 -11   3   2        1.33        2.58      3.48 o 
 -10   3   2        1.46        4.57      3.89 o 
  -9   3   2        0.73       -1.39      2.17 o 
  -8   3   2      162.41      184.00      8.11 o 
  -7   3   2      990.57      972.55     13.48 o 
  -6   3   2        4.93        6.06      3.06 o 
  -5   3   2      118.90      135.87      4.68 o 
  -4   3   2     1916.22     2143.18     24.08 o 
  -3   3   2      496.32      483.65     17.32 o 
  -2   3   2    14495.09    14052.26    237.80 o 
  -1   3   2      148.74      171.09      2.84 o 
   0   3   2    29257.77    23244.51    442.17 o 
   1   3   2     5467.58     5663.21     68.23 o 
   2   3   2       27.61       28.23      2.29 o 
   3   3   2      665.46      736.44      6.10 o 
   4   3   2     1123.48     1243.98     13.82 o 
   5   3   2        0.08        1.62      2.81 o 
   6   3   2      141.09      157.99      3.52 o 
   7   3   2      116.13      116.24      4.53 o 
   8   3   2      565.61      567.01      9.67 o 
   9   3   2       15.53       17.44      3.99 o 
  10   3   2       92.25       89.19      8.50 o 
  11   3   2        4.40        6.83      3.64 o 
 -11   4   2      171.58      177.81      7.18 o 
 -10   4   2      219.19      209.87      6.90 o 
  -9   4   2       19.45       20.08      3.56 o 
  -8   4   2     2608.09     2565.85     37.25 o 
  -7   4   2      282.60      297.52     12.06 o 
  -6   4   2      913.00      924.93     11.53 o 
  -5   4   2     1149.99     1122.25     14.96 o 
  -4   4   2     1668.02     1546.90     17.05 o 
  -3   4   2     3206.31     2848.20     31.70 o 
  -2   4   2       86.59       87.24      2.05 o 
  -1   4   2       76.27       79.46      1.46 o 
   0   4   2    14665.14    13484.15    179.47 o 
   1   4   2     4298.39     4464.02     62.10 o 
   2   4   2     2634.99     2650.39     82.88 o 
   3   4   2     4408.04     4599.54     61.29 o 
   4   4   2     2009.30     1953.99     19.89 o 
   5   4   2     3917.54     3756.42     53.11 o 
   6   4   2      623.25      635.99      7.94 o 
   7   4   2     3968.86     3825.73     68.96 o 
   8   4   2      620.07      632.61      9.81 o 
   9   4   2      963.20      935.78     20.51 o 
  10   4   2      249.06      261.19      8.05 o 
 -11   5   2       60.69       64.39      4.96 o 
 -10   5   2      316.05      314.76      7.67 o 
  -9   5   2        2.71        2.96      2.73 o 
  -8   5   2       47.84       60.96     10.16 o 
  -7   5   2      517.70      520.63      8.64 o 
  -6   5   2      457.70      454.41      7.96 o 
  -5   5   2     1503.55     1486.23     16.95 o 
  -4   5   2      810.19      866.35     14.44 o 
  -3   5   2      491.62      478.92      6.54 o 
  -2   5   2      150.04      118.77      4.51 o 
  -1   5   2    11806.06    11725.94    151.12 o 
   0   5   2    14719.33    14421.91    198.44 o 
   1   5   2     3493.76     3709.26     74.82 o 
   2   5   2      334.04      374.37      2.87 o 
   3   5   2     1172.31     1139.10      9.25 o 
   4   5   2      140.94      126.27      2.26 o 
   5   5   2      237.11      258.29      3.86 o 
   6   5   2      134.50      139.34      3.46 o 
   7   5   2      100.93       93.98      3.93 o 
   8   5   2       21.01       24.21      2.92 o 
   9   5   2      120.59      120.57      6.59 o 
  10   5   2       31.81       30.32      4.45 o 
 -11   6   2      404.25      441.82     11.14 o 
 -10   6   2       25.82       20.44      4.42 o 
  -9   6   2      573.58      615.80     10.54 o 
  -8   6   2       44.97       41.40      3.28 o 
  -7   6   2     1470.67     1485.06     20.76 o 
  -6   6   2     1436.37     1413.06     17.98 o 
  -5   6   2       98.07      107.31      3.31 o 
  -4   6   2    19319.94    18759.85    369.22 o 
  -3   6   2        8.32       27.54      1.75 o 
  -2   6   2      469.41      415.26      3.86 o 
  -1   6   2     1428.61     1314.23     10.02 o 
   0   6   2     1482.43     1477.61     12.28 o 
   1   6   2    12068.07    11884.41    272.42 o 
   2   6   2       38.20       34.08      1.62 o 
   3   6   2    11011.59    11393.44    204.68 o 
   4   6   2     4144.23     4131.01     51.02 o 
   5   6   2      259.78      254.47      3.18 o 
   6   6   2     2730.55     2639.63     36.21 o 
   7   6   2       19.78       13.88      2.54 o 
   8   6   2     1376.58     1397.93     19.84 o 
   9   6   2      317.32      304.57      6.18 o 
  10   6   2      209.65      208.43      8.85 o 
 -11   7   2       53.25       49.83      5.18 o 
 -10   7   2       23.79       14.06      3.53 o 
  -9   7   2       16.99       16.43      5.18 o 
  -8   7   2       36.95       37.79      3.31 o 
  -7   7   2      650.76      655.01     10.65 o 
  -6   7   2        1.98       -0.58      1.83 o 
  -5   7   2      328.79      346.23     10.14 o 
  -4   7   2     2193.60     2368.99     28.29 o 
  -3   7   2     3508.82     3762.50     42.56 o 
  -2   7   2       79.42      136.27      2.27 o 
  -1   7   2     1085.56     1065.76      9.09 o 
   0   7   2     1431.60     1547.91     13.78 o 
   1   7   2       45.11       39.54      1.57 o 
   2   7   2      100.38      134.32      2.19 o 
   3   7   2      907.35      953.48      7.48 o 
   4   7   2      460.04      415.57      5.29 o 
   5   7   2       52.99       76.53      4.34 o 
   6   7   2        1.32       -1.00      1.23 o 
   7   7   2      100.23       91.85      4.08 o 
   8   7   2       76.63       69.27      3.78 o 
   9   7   2       62.51       64.90      2.83 o 
  10   7   2       29.91       32.61      3.87 o 
 -11   8   2      109.68      114.49      6.76 o 
 -10   8   2      279.25      282.44      7.98 o 
  -9   8   2      480.39      462.25      9.67 o 
  -8   8   2      305.57      331.16      9.05 o 
  -7   8   2     1803.35     1745.83     24.62 o 
  -6   8   2     2635.71     2556.92     33.01 o 
  -5   8   2     3817.77     3672.36     48.51 o 
  -4   8   2     3799.25     3582.37     46.35 o 
  -3   8   2     5020.24     4708.38     62.45 o 
  -2   8   2     7601.48     8202.09    121.33 o 
  -1   8   2     9011.26     9052.37    120.26 o 
   0   8   2     5025.13     5055.83     50.83 o 
   1   8   2     7061.77     7239.30     92.25 o 
   2   8   2     1943.41     1943.29     41.25 o 
   3   8   2     1696.52     1673.13     23.71 o 
   4   8   2     7819.39     8355.92    151.11 o 
   5   8   2     1826.77     1846.13     18.68 o 
   6   8   2     1498.85     1520.68     16.28 o 
   7   8   2      358.87      367.19      5.15 o 
   8   8   2     2113.10     2062.09     27.66 o 
   9   8   2      219.91      213.81      4.33 o 
  10   8   2      197.50      182.34      7.66 o 
 -10   9   2       18.34       25.40      4.40 o 
  -9   9   2       46.09       49.52      4.74 o 
  -8   9   2       95.55       90.81      6.04 o 
  -7   9   2       57.49       59.99      3.99 o 
  -6   9   2     1047.68     1003.86     13.66 o 
  -5   9   2      801.66      879.50     13.13 o 
  -4   9   2      967.40     1000.31     11.57 o 
  -3   9   2     2990.19     3209.58     33.95 o 
  -2   9   2      204.57      185.15      3.67 o 
  -1   9   2      562.95      497.97      8.42 o 
   0   9   2      114.60       93.72      2.04 o 
   1   9   2      894.28      943.18      9.14 o 
   2   9   2      162.27      174.17      2.20 o 
   3   9   2       16.01       36.65      2.08 o 
   4   9   2        0.10        7.36      4.00 o 
   5   9   2       68.60       65.61      1.65 o 
   6   9   2        0.07        1.29      2.15 o 
   7   9   2       70.68       73.44      4.88 o 
   8   9   2      118.56      126.52      3.57 o 
   9   9   2       12.00       16.84      2.26 o 
  10   9   2        2.87        3.47      2.01 o 
 -10  10   2      914.58      941.09     25.64 o 
  -9  10   2       54.27       51.75      5.92 o 
  -8  10   2     2537.52     2569.20     47.21 o 
  -7  10   2      679.02      653.80     10.11 o 
  -6  10   2      635.59      642.64     12.31 o 
  -5  10   2     3297.79     3236.89     42.06 o 
  -4  10   2     1998.05     1947.22     22.27 o 
  -3  10   2     6280.76     5840.29     99.31 o 
  -2  10   2      635.75      618.16      6.66 o 
  -1  10   2     1809.87     1854.63     18.21 o 
   0  10   2    13620.54    14145.12    200.65 o 
   1  10   2     1403.58     1396.62     14.09 o 
   2  10   2    13003.11    13214.86    222.35 o 
   3  10   2     3068.12     3162.18     45.00 o 
   4  10   2     4870.54     5271.29     81.81 o 
   5  10   2     2952.49     2878.87     29.65 o 
   6  10   2      150.81      152.90      2.38 o 
   7  10   2     1344.88     1378.71     15.16 o 
   8  10   2      210.84      208.52      3.92 o 
   9  10   2      855.42      802.18     10.52 o 
  10  10   2      491.36      444.01     16.93 o 
 -10  11   2       16.23       13.94      3.99 o 
  -9  11   2       93.69       77.16      5.71 o 
  -8  11   2      293.40      273.52      8.95 o 
  -7  11   2       71.58       56.28      5.64 o 
  -6  11   2      987.67      991.33     16.37 o 
  -5  11   2      490.41      481.29      7.41 o 
  -4  11   2      709.07      786.02     12.20 o 
  -3  11   2      900.96      856.55     11.89 o 
  -2  11   2     1348.06     1345.16     12.30 o 
  -1  11   2      148.05      124.95      4.84 o 
   0  11   2       28.91       31.88      1.85 o 
   1  11   2      190.81      187.59      2.87 o 
   2  11   2     2132.43     2250.67     37.43 o 
   3  11   2      258.93      233.12      2.57 o 
   4  11   2     4482.78     4732.09     61.62 o 
   5  11   2       89.35      121.87     10.13 o 
   6  11   2      121.13      139.73      2.42 o 
   7  11   2      634.91      615.50     10.68 o 
   8  11   2       36.45       40.61      2.44 o 
   9  11   2      375.41      359.52     10.71 o 
  10  11   2        3.85        9.57      2.89 o 
 -10  12   2      141.11      139.07      6.01 o 
  -9  12   2      608.60      610.30     12.20 o 
  -8  12   2      911.65      893.80     25.24 o 
  -7  12   2      524.57      535.98     12.13 o 
  -6  12   2     3713.90     3593.20     49.30 o 
  -5  12   2      677.96      640.03      8.93 o 
  -4  12   2     5670.06     5643.38    113.01 o 
  -3  12   2     1716.41     1838.12     21.59 o 
  -2  12   2     3915.25     4046.54     45.27 o 
  -1  12   2     9514.38    10056.84    130.99 o 
   0  12   2     5156.23     5339.60     63.03 o 
   1  12   2     3009.83     2865.21     33.84 o 
   2  12   2      790.56      827.10      7.85 o 
   3  12   2     2983.56     3005.47     50.06 o 
   4  12   2     5418.96     5512.59     68.26 o 
   5  12   2      457.36      448.04      6.07 o 
   6  12   2      629.26      645.90      6.86 o 
   7  12   2      480.24      448.78      6.76 o 
   8  12   2      644.63      640.68     13.02 o 
   9  12   2     1119.36     1037.92     41.25 o 
  10  12   2       80.43       84.01      5.32 o 
 -10  13   2        4.33        6.32      3.45 o 
  -9  13   2       19.60       21.65      4.20 o 
  -8  13   2       16.36       15.22      2.22 o 
  -7  13   2      115.43       97.72      5.99 o 
  -6  13   2       61.28       62.38      3.81 o 
  -5  13   2       35.62       43.85      2.08 o 
  -4  13   2        7.45       -2.00      5.58 o 
  -3  13   2      104.05      116.16      3.48 o 
  -2  13   2       51.06       42.05      2.21 o 
  -1  13   2     1012.87     1179.61     15.02 o 
   0  13   2       97.37       92.20      2.10 o 
   1  13   2     1440.42     1466.18     16.22 o 
   2  13   2       11.14       14.83      1.59 o 
   3  13   2       95.01       83.86      2.26 o 
   4  13   2       16.40       19.20      1.28 o 
   5  13   2      615.31      595.83     10.73 o 
   6  13   2       15.74       11.29      1.29 o 
   7  13   2      162.35      149.31      2.20 o 
   8  13   2        4.95        2.27      1.72 o 
   9  13   2       39.56       32.39      2.90 o 
 -10  14   2       21.77       25.87      3.95 o 
  -9  14   2      352.95      332.21      6.54 o 
  -8  14   2      404.43      390.30      6.82 o 
  -7  14   2      298.20      306.29      8.55 o 
  -6  14   2      507.69      505.74      7.92 o 
  -5  14   2      142.72      146.86      3.01 o 
  -4  14   2     4245.37     4121.88     55.59 o 
  -3  14   2      600.31      630.48      7.60 o 
  -2  14   2      469.25      426.72      6.24 o 
  -1  14   2     1451.04     1393.88     14.16 o 
   0  14   2      839.98      789.93      8.50 o 
   1  14   2     1997.18     2099.77     24.32 o 
   2  14   2      689.70      685.19     10.35 o 
   3  14   2     4743.11     4786.26     63.63 o 
   4  14   2     4149.36     4044.48     55.70 o 
   5  14   2       94.46       90.88      2.62 o 
   6  14   2     1395.09     1382.01     17.13 o 
   7  14   2      227.10      229.51      6.04 o 
   8  14   2      897.52      847.97     27.09 o 
   9  14   2      887.65      822.84     63.18 o 
  -9  15   2        0.35        3.03      3.04 o 
  -8  15   2       10.72        5.87      1.70 o 
  -7  15   2      309.51      303.05      6.30 o 
  -6  15   2       71.27       78.76      5.51 o 
  -5  15   2      247.99      242.76      4.27 o 
  -4  15   2        3.10        4.29      2.05 o 
  -3  15   2       32.51       46.16      4.19 o 
  -2  15   2      604.94      607.20      6.01 o 
  -1  15   2      520.50      525.59      5.93 o 
   0  15   2     1007.95     1073.92     12.45 o 
   1  15   2       27.65       35.35      1.60 o 
   2  15   2      359.10      371.59      5.54 o 
   3  15   2      327.04      318.37      5.08 o 
   4  15   2     2472.05     2461.86     33.35 o 
   5  15   2      606.86      640.32     12.34 o 
   6  15   2      298.80      284.65      5.06 o 
   7  15   2        3.63        3.39      1.42 o 
   8  15   2      212.40      197.88     10.20 o 
   9  15   2        3.15        0.27      3.34 o 
  -9  16   2       45.42       49.09      4.24 o 
  -8  16   2      689.04      677.25     18.10 o 
  -7  16   2      454.71      429.28      6.43 o 
  -6  16   2      625.00      576.34      8.45 o 
  -5  16   2     1766.58     1755.91     22.64 o 
  -4  16   2      197.78      193.64      3.49 o 
  -3  16   2     4589.16     4515.31     56.13 o 
  -2  16   2      345.34      353.64      4.00 o 
  -1  16   2     3609.59     3776.69     43.83 o 
   0  16   2     2955.31     2843.09     42.31 o 
   1  16   2     1423.64     1412.41     14.06 o 
   2  16   2     3227.60     3265.81     48.65 o 
   3  16   2      284.88      271.89      4.86 o 
   4  16   2     3472.28     3375.83     59.49 o 
   5  16   2     1385.18     1325.01     18.71 o 
   6  16   2       45.61       40.15      2.38 o 
   7  16   2      592.88      572.13     16.26 o 
   8  16   2      395.39      354.50     21.12 o 
   9  16   2      442.46      436.58     12.73 o 
  -9  17   2        0.59        0.42      2.43 o 
  -8  17   2        9.91        5.31      3.74 o 
  -7  17   2      169.56      161.89      6.32 o 
  -6  17   2       50.87       45.88      2.07 o 
  -5  17   2       80.52       76.54      3.77 o 
  -4  17   2       13.00       10.98      1.56 o 
  -3  17   2       17.29       45.44      9.24 o 
  -2  17   2      755.65      741.69      8.31 o 
  -1  17   2       46.16       48.02      2.63 o 
   0  17   2      342.65      344.86      5.36 o 
   1  17   2       34.39       40.32      4.13 o 
   2  17   2       35.40       25.87      2.14 o 
   3  17   2      849.72      813.04      9.40 o 
   4  17   2       44.18       41.37      4.15 o 
   5  17   2      118.33      114.85      4.88 o 
   6  17   2        1.54        0.28      1.19 o 
   7  17   2       25.77       33.29      2.43 o 
   8  17   2      178.04      181.40     11.68 o 
   9  17   2       17.56       22.88      5.08 o 
  -9  18   2      218.19      212.29      7.78 o 
  -8  18   2      177.72      174.68     13.80 o 
  -7  18   2      420.53      392.23     10.94 o 
  -6  18   2      903.96      869.71     11.69 o 
  -5  18   2      931.33      895.16     12.32 o 
  -4  18   2     2516.00     2369.22     28.53 o 
  -3  18   2     2127.30     2048.09     28.17 o 
  -2  18   2      685.89      697.34      8.21 o 
  -1  18   2     2966.31     2967.81     34.91 o 
   0  18   2      113.39      120.35      3.41 o 
   1  18   2     2244.36     2225.96     25.94 o 
   2  18   2      939.63      964.61     14.84 o 
   3  18   2     2146.64     2113.78     80.29 o 
   4  18   2     2276.89     2173.83     52.21 o 
   5  18   2      622.16      601.08     19.67 o 
   6  18   2      644.79      620.04     25.03 o 
   7  18   2      487.28      419.14     22.08 o 
   8  18   2      553.47      583.48     14.84 o 
  -8  19   2        3.60        5.10      2.90 o 
  -7  19   2        0.18        2.86      3.69 o 
  -6  19   2       60.84       51.65      2.20 o 
  -5  19   2       51.15       52.65      2.02 o 
  -4  19   2      196.43      144.64      5.91 o 
  -3  19   2       10.82        9.50      2.48 o 
  -2  19   2      248.84      257.81      4.83 o 
  -1  19   2       49.47       63.80      9.46 o 
   0  19   2       17.03       15.50      2.66 o 
   1  19   2      828.64      851.19     10.43 o 
   2  19   2      228.10      204.20      5.18 o 
   3  19   2      287.53      283.38      6.65 o 
   4  19   2       69.17       70.10      4.77 o 
   5  19   2      441.79      398.91     10.96 o 
   6  19   2        1.99       -0.70      1.44 o 
   7  19   2        7.50        6.14      2.45 o 
   8  19   2        3.62        5.06      4.13 o 
  -8  20   2      181.63      176.50     15.14 o 
  -7  20   2      626.38      622.30     14.51 o 
  -6  20   2      585.74      583.15     10.23 o 
  -5  20   2      290.89      245.49      6.34 o 
  -4  20   2     2892.60     2767.48     41.38 o 
  -3  20   2      603.03      615.91     11.69 o 
  -2  20   2     2064.34     2094.23     25.47 o 
  -1  20   2     1684.85     1646.87     18.89 o 
   0  20   2     1620.36     1580.73     15.56 o 
   1  20   2     5862.97     6167.75     91.92 o 
   2  20   2      397.79      403.24      7.75 o 
   3  20   2     2585.87     2549.42     68.43 o 
   4  20   2     1068.27     1034.76     24.28 o 
   5  20   2      411.08      381.36     19.42 o 
   6  20   2      849.41      785.87     35.64 o 
   7  20   2       37.18       35.06      6.57 o 
   8  20   2      463.18      473.45     15.29 o 
  -8  21   2        3.24        4.34      2.67 o 
  -7  21   2      192.98      195.81      6.24 o 
  -6  21   2       43.70       44.22      3.41 o 
  -5  21   2       76.27       68.18      4.28 o 
  -4  21   2        0.42       -0.49      2.03 o 
  -3  21   2       65.32       71.65      3.97 o 
  -2  21   2      116.65      130.65      3.86 o 
  -1  21   2      581.26      626.36      8.66 o 
   0  21   2      113.53      134.26      5.87 o 
   1  21   2      211.30      191.51      6.66 o 
   2  21   2        1.63       -0.74      1.81 o 
   3  21   2      209.49      212.78      6.51 o 
   4  21   2      184.21      169.34      5.62 o 
   5  21   2      130.29      115.55      4.82 o 
   6  21   2        9.87        3.67      1.70 o 
   7  21   2       37.99       38.16      5.33 o 
  -7  22   2      192.54      209.57      6.66 o 
  -6  22   2      217.89      201.56      6.70 o 
  -5  22   2     1265.16     1188.12     18.66 o 
  -4  22   2      267.23      271.12      8.13 o 
  -3  22   2     2127.46     2147.81     32.12 o 
  -2  22   2      295.19      290.68      5.44 o 
  -1  22   2     1121.40     1163.24     13.51 o 
   0  22   2     2356.40     2411.95     26.37 o 
   1  22   2      340.17      314.40      9.37 o 
   2  22   2     1993.37     2050.86     31.56 o 
   3  22   2      582.82      562.18     20.48 o 
   4  22   2      724.37      713.63     24.21 o 
   5  22   2      391.51      365.96     19.47 o 
   6  22   2      193.48      203.87      8.10 o 
   7  22   2      584.93      634.35     16.13 o 
  -7  23   2        2.63        5.23      2.75 o 
  -6  23   2      108.44      106.43      5.75 o 
  -5  23   2        1.26        3.65      2.64 o 
  -4  23   2       68.30       83.24      4.50 o 
  -3  23   2       21.56       16.14      3.00 o 
  -2  23   2       31.97       33.08      2.05 o 
  -1  23   2       89.21       95.78      2.54 o 
   0  23   2       98.06      105.43      2.76 o 
   1  23   2      320.56      331.48     10.51 o 
   2  23   2      200.46      180.01      5.77 o 
   3  23   2        0.00       -2.68      2.68 o 
   4  23   2       26.85       24.94      3.34 o 
   5  23   2        0.28       -0.68      1.69 o 
   6  23   2       26.03       33.71      5.66 o 
  -6  24   2       80.45       76.04      4.54 o 
  -5  24   2      280.94      277.68      7.31 o 
  -4  24   2      171.29      192.28      6.31 o 
  -3  24   2      781.31      757.55     12.47 o 
  -2  24   2      133.85      152.58      3.43 o 
  -1  24   2      349.26      356.30      5.77 o 
   0  24   2      644.89      670.04      9.12 o 
   1  24   2      649.71      612.26     18.11 o 
   2  24   2      939.30      954.93     24.52 o 
   3  24   2      241.78      267.15     11.77 o 
   4  24   2      366.34      329.59     17.27 o 
   5  24   2      362.19      385.43     10.95 o 
   6  24   2      212.23      215.99      9.97 o 
  -6  25   2       42.27       29.69      7.26 o 
  -5  25   2       24.25       17.92      2.94 o 
  -4  25   2        0.00        1.00      2.58 o 
  -3  25   2       37.12       35.02      4.34 o 
  -2  25   2       24.57       24.02      1.99 o 
  -1  25   2       89.80       99.82      2.64 o 
   0  25   2       17.60       23.28      2.47 o 
   1  25   2       14.91       17.78      2.78 o 
   2  25   2       15.58       21.36      3.48 o 
   3  25   2      279.98      275.12     18.98 o 
   4  25   2        4.88        2.41      2.03 o 
   5  25   2       83.85       85.02      6.88 o 
  -5  26   2       35.14       31.98      4.19 o 
  -4  26   2      770.90      774.14     14.65 o 
  -3  26   2       17.72       20.97      2.81 o 
  -2  26   2      332.22      329.82      6.52 o 
  -1  26   2      377.74      394.85      5.69 o 
   0  26   2      165.16      146.70      3.59 o 
   1  26   2     1282.70     1316.83     22.79 o 
   2  26   2       38.29       37.98      4.56 o 
   3  26   2      248.14      214.14     14.12 o 
   4  26   2      170.79      162.67     11.62 o 
   5  26   2       80.64       97.43      6.46 o 
  -4  27   2       22.67       25.73      5.50 o 
  -3  27   2        0.31        5.42      2.19 o 
  -2  27   2       51.88       66.25      3.27 o 
  -1  27   2      242.90      234.41      5.44 o 
   0  27   2      103.11       89.73      3.48 o 
   1  27   2        1.95       -1.89      1.89 o 
   2  27   2        0.02        0.90      1.97 o 
   3  27   2        0.03       -1.72      2.12 o 
   4  27   2      112.68      121.72      6.83 o 
  -4  28   2      273.38      254.86      6.74 o 
  -3  28   2      283.70      293.58      6.54 o 
  -2  28   2      158.15      178.63      5.14 o 
  -1  28   2      124.27      109.36      4.64 o 
   0  28   2      176.07      180.91      5.73 o 
   1  28   2       85.16       86.28      4.43 o 
   2  28   2      315.12      316.70     10.17 o 
   3  28   2       80.20       77.91      4.58 o 
  -2  29   2       42.00       46.96      3.51 o 
  -1  29   2        1.84        1.74      1.84 o 
   0  29   2        2.52        8.79      3.30 o 
   1  29   2       10.47        6.15      2.83 o 
   2  29   2       47.12       43.69      3.02 o 
 -11   1   3      214.37      229.18      7.60 o 
 -10   1   3       60.06       67.90      4.85 o 
  -9   1   3      868.25      853.42     15.99 o 
  -8   1   3     1634.84     1625.76     23.25 o 
  -7   1   3      754.39      793.04     11.66 o 
  -6   1   3     1705.00     1688.46     25.22 o 
  -5   1   3     1894.68     1790.49     21.04 o 
  -4   1   3     6244.63     6243.15     88.29 o 
  -3   1   3     2728.64     2577.25     29.23 o 
  -2   1   3     5439.55     5787.68     76.55 o 
  -1   1   3     6788.45     6595.57     78.33 o 
   0   1   3     8538.53     8359.11     89.01 o 
   1   1   3    12666.85    12258.56    138.23 o 
   2   1   3     1467.25     1453.82     11.08 o 
   3   1   3     3774.50     3836.27     36.10 o 
   4   1   3     6736.23     7053.87     89.01 o 
   5   1   3     3192.47     3123.18     37.38 o 
   6   1   3     2373.76     2377.67     28.42 o 
   7   1   3      695.96      702.98      9.13 o 
   8   1   3     1200.63     1127.46     15.10 o 
   9   1   3      880.50      873.84     12.65 o 
  10   1   3      319.64      314.72      8.55 o 
 -11   2   3        3.07        1.57      3.26 o 
 -10   2   3       29.71       24.25      4.47 o 
  -9   2   3      204.48      211.58      6.62 o 
  -8   2   3      316.25      349.85      9.69 o 
  -7   2   3      155.92      214.69     15.04 o 
  -6   2   3        7.35        5.03      2.27 o 
  -5   2   3      112.13      150.70     11.80 o 
  -4   2   3       11.92        8.28      4.92 o 
  -3   2   3      369.75      536.77     25.53 o 
  -2   2   3      203.87      183.17      6.93 o 
  -1   2   3     2119.86     2261.10     20.84 o 
   0   2   3      187.12      179.77      3.58 o 
   1   2   3     7879.47     7569.31     73.24 o 
   2   2   3      475.60      552.07      4.01 o 
   3   2   3     3061.36     3110.91     30.10 o 
   4   2   3      125.47      125.75      2.40 o 
   5   2   3      128.78      152.26      3.08 o 
   6   2   3      747.23      736.41      8.44 o 
   7   2   3      170.97      174.49      3.90 o 
   8   2   3      241.26      235.50      5.90 o 
   9   2   3       88.90       88.79      4.10 o 
  10   2   3       19.86       12.98      5.34 o 
 -11   3   3       48.16       48.79      5.61 o 
 -10   3   3      391.65      392.97      9.61 o 
  -9   3   3      466.22      474.32      9.51 o 
  -8   3   3      666.10      695.39     12.63 o 
  -7   3   3     2732.07     2717.72     37.18 o 
  -6   3   3        7.50       12.85      2.05 o 
  -5   3   3     2847.91     2699.83     34.86 o 
  -4   3   3     2788.52     2813.69     34.38 o 
  -3   3   3     4836.49     4519.90     57.57 o 
  -2   3   3     1546.23     1373.82     14.42 o 
  -1   3   3     3780.17     3876.49     39.64 o 
   0   3   3    16936.79    15067.16    197.43 o 
   1   3   3      624.93      666.01      4.05 o 
   2   3   3     1990.86     1868.13     21.26 o 
   3   3   3     1449.38     1311.39     10.70 o 
   4   3   3     7067.83     7418.51     95.37 o 
   5   3   3     2250.96     2075.25     52.52 o 
   6   3   3      638.58      643.04      7.73 o 
   7   3   3     1868.20     1877.92     23.40 o 
   8   3   3     2233.86     2175.80     29.07 o 
   9   3   3      431.78      428.53      7.62 o 
  10   3   3      589.80      577.58     12.73 o 
 -11   4   3        5.82        4.44      3.64 o 
 -10   4   3       30.36       26.81      4.27 o 
  -9   4   3        9.73       15.01      3.19 o 
  -8   4   3      158.99      168.96      9.09 o 
  -7   4   3      113.76      171.11      8.45 o 
  -6   4   3        3.66        4.20      2.01 o 
  -5   4   3       18.21       38.52      8.58 o 
  -4   4   3     1170.48     1312.74     14.79 o 
  -3   4   3      348.44      334.07     11.80 o 
  -2   4   3     1538.63     1772.62     16.33 o 
  -1   4   3       10.31       19.38      1.01 o 
   0   4   3     4544.67     4799.39     50.81 o 
   1   4   3     6418.04     7076.27     70.97 o 
   2   4   3      107.48       96.14      1.78 o 
   3   4   3      121.48      156.48      2.42 o 
   4   4   3      100.89       94.85      1.71 o 
   5   4   3        3.09        3.38      0.98 o 
   6   4   3        3.07        3.97      1.39 o 
   7   4   3        1.21        3.04      1.50 o 
   8   4   3        0.84        3.33      1.82 o 
   9   4   3        9.68       15.08      2.71 o 
  10   4   3        5.34        3.49      3.10 o 
 -11   5   3      267.86      286.76      8.54 o 
 -10   5   3      199.67      217.07      8.88 o 
  -9   5   3      357.27      368.54      9.13 o 
  -8   5   3     1424.25     1361.58     22.21 o 
  -7   5   3      802.87      811.70     12.63 o 
  -6   5   3      190.30      177.60      5.07 o 
  -5   5   3      112.73       89.40      3.45 o 
  -4   5   3      636.89      575.95      7.81 o 
  -3   5   3     5558.90     5242.87     68.76 o 
  -2   5   3       36.68       30.29      1.37 o 
  -1   5   3     2782.89     2820.77     24.76 o 
   0   5   3    38991.30    32263.70    613.39 o 
   1   5   3     5511.40     5506.33     56.23 o 
   2   5   3     7343.52     7897.70     99.94 o 
   3   5   3     1349.55     1212.88     12.00 o 
   4   5   3     3797.14     3849.74     41.34 o 
   5   5   3     2585.07     2574.74     26.99 o 
   6   5   3      814.29      846.74      9.11 o 
   7   5   3     1183.16     1173.46     14.03 o 
   8   5   3      759.99      770.01     10.90 o 
   9   5   3      704.65      681.41     12.91 o 
  10   5   3      228.55      216.82      6.83 o 
 -11   6   3       15.83       15.00      4.65 o 
 -10   6   3       25.06       23.94      3.80 o 
  -9   6   3       68.51       66.47      5.14 o 
  -8   6   3       94.98      144.38     15.71 o 
  -7   6   3      306.20      309.41      7.20 o 
  -6   6   3      149.52      155.00      4.66 o 
  -5   6   3      101.64      118.01      6.97 o 
  -4   6   3     1677.01     1623.57     22.08 o 
  -3   6   3        0.19        7.41      1.82 o 
  -2   6   3        8.09       16.80      1.19 o 
  -1   6   3     2660.40     2802.72     25.32 o 
   0   6   3        6.14       10.04      1.13 o 
   1   6   3      894.42      777.31     12.89 o 
   2   6   3     8475.98     9201.31    122.68 o 
   3   6   3      245.12      342.96      2.43 o 
   4   6   3      207.38      194.43      2.39 o 
   5   6   3      342.89      339.26      4.61 o 
   6   6   3        5.61        6.69      1.31 o 
   7   6   3      659.60      674.72      8.90 o 
   8   6   3      129.30      137.05      4.64 o 
   9   6   3       16.04       13.12      2.29 o 
  10   6   3       10.66        9.85      3.09 o 
 -11   7   3      275.21      299.50     10.68 o 
 -10   7   3      283.44      281.92      7.72 o 
  -9   7   3      202.23      203.64      6.11 o 
  -8   7   3     2139.15     2169.62     32.64 o 
  -7   7   3      206.93      212.11      5.95 o 
  -6   7   3     1977.85     1903.92     24.23 o 
  -5   7   3      504.02      478.14      8.69 o 
  -4   7   3      338.31      299.30      4.89 o 
  -3   7   3     5864.01     5860.63     72.05 o 
  -2   7   3       48.73       38.56      3.90 o 
  -1   7   3    10049.16     9827.44    123.12 o 
   0   7   3     2005.29     2169.62     18.09 o 
   1   7   3     1837.58     1698.41     23.29 o 
   2   7   3     3540.68     3715.14     43.77 o 
   3   7   3     1165.29     1086.84     19.19 o 
   4   7   3     6290.96     6409.47    172.55 o 
   5   7   3      913.55      870.44      8.69 o 
   6   7   3      716.09      752.20      8.57 o 
   7   7   3     3320.19     3316.78     40.01 o 
   8   7   3      680.41      686.88      8.89 o 
   9   7   3     1675.73     1661.67     20.54 o 
  10   7   3       69.96       67.23     14.64 o 
 -11   8   3        4.98       11.74      6.90 o 
 -10   8   3        0.04        3.54      3.76 o 
  -9   8   3       52.71       54.19      4.06 o 
  -8   8   3       74.10       88.99      5.52 o 
  -7   8   3       29.38       35.62      3.72 o 
  -6   8   3       14.37       17.20      3.54 o 
  -5   8   3        5.05        2.75      3.04 o 
  -4   8   3     1854.07     1802.89     19.49 o 
  -3   8   3      108.99      170.91      4.11 o 
  -2   8   3      152.07      134.14      4.11 o 
  -1   8   3       31.26       28.53      1.26 o 
   0   8   3        7.82        3.75      1.96 o 
   1   8   3      663.98      723.40      6.49 o 
   2   8   3      501.24      418.23      4.30 o 
   3   8   3       76.60      108.35      2.40 o 
   4   8   3      815.88      810.69      7.76 o 
   5   8   3        3.39        5.38      0.86 o 
   6   8   3        2.57        6.61      2.22 o 
   7   8   3       28.44       32.87      2.28 o 
   8   8   3       50.72       57.96      3.06 o 
   9   8   3        1.10        1.32      1.44 o 
  10   8   3        2.43       -2.92      3.50 o 
 -10   9   3      541.66      575.85     12.69 o 
  -9   9   3      119.96      112.59      5.31 o 
  -8   9   3     1177.30     1231.80     19.86 o 
  -7   9   3     1317.75     1312.16     19.58 o 
  -6   9   3      164.32      148.86      4.41 o 
  -5   9   3     4412.12     4399.73     61.73 o 
  -4   9   3      589.59      555.56      6.26 o 
  -3   9   3     3166.72     3043.15     33.02 o 
  -2   9   3     4075.61     3808.18     42.09 o 
  -1   9   3     5892.22     6197.27     76.03 o 
   0   9   3     7490.72     7761.60    111.97 o 
   1   9   3     8875.03     9504.42    108.01 o 
   2   9   3     4045.63     4164.96     88.97 o 
   3   9   3     2514.30     2422.73     40.38 o 
   4   9   3      920.73      879.56      7.08 o 
   5   9   3     5022.06     5137.46     56.00 o 
   6   9   3      429.21      424.93      5.22 o 
   7   9   3     2648.58     2663.30     34.92 o 
   8   9   3      684.63      663.32      9.11 o 
   9   9   3      292.46      272.57      5.33 o 
  10   9   3      285.35      296.38     10.48 o 
 -10  10   3       16.75       12.93      3.57 o 
  -9  10   3        2.77        1.49      2.70 o 
  -8  10   3        3.78       -0.08      3.72 o 
  -7  10   3       96.12       96.38      5.65 o 
  -6  10   3      514.33      503.20      8.26 o 
  -5  10   3        2.89        0.79      2.61 o 
  -4  10   3      179.41      175.45      4.90 o 
  -3  10   3     1732.93     1763.86     19.24 o 
  -2  10   3      135.73      138.16     11.75 o 
  -1  10   3      826.14      943.78      8.91 o 
   0  10   3      124.99      121.12      2.13 o 
   1  10   3      149.71      175.06      4.04 o 
   2  10   3        8.22       11.46      1.90 o 
   3  10   3      187.09      185.04      5.48 o 
   4  10   3        5.24       10.54      0.62 o 
   5  10   3        5.90        7.44      1.53 o 
   6  10   3       69.14       68.78      3.43 o 
   7  10   3       22.02       24.10      1.38 o 
   8  10   3        1.96        2.21      1.51 o 
   9  10   3       24.58       28.80      2.67 o 
  10  10   3        5.57        6.50      4.95 o 
 -10  11   3      238.24      239.99     11.29 o 
  -9  11   3      266.37      269.54     14.08 o 
  -8  11   3     1065.17     1041.33     18.57 o 
  -7  11   3     3174.56     3178.53     46.38 o 
  -6  11   3      642.03      635.63     10.36 o 
  -5  11   3     3181.27     3072.78     35.70 o 
  -4  11   3     1450.75     1428.86     19.33 o 
  -3  11   3     4435.68     4338.70     57.35 o 
  -2  11   3     1987.17     2010.00     19.91 o 
  -1  11   3      387.67      373.12      4.45 o 
   0  11   3     9041.31     9612.25    122.89 o 
   1  11   3     1261.54     1319.06     10.30 o 
   2  11   3     2155.37     2169.67     35.75 o 
   3  11   3     3290.89     3498.57     66.45 o 
   4  11   3      534.90      514.88      4.63 o 
   5  11   3     1956.30     1894.69     17.52 o 
   6  11   3      268.72      271.58      3.50 o 
   7  11   3     1363.29     1298.28     25.14 o 
   8  11   3      852.15      832.41     13.95 o 
   9  11   3      116.60      132.64      7.09 o 
 -10  12   3       19.11       18.23      5.05 o 
  -9  12   3        3.25        0.19      2.59 o 
  -8  12   3      115.35      108.89      6.63 o 
  -7  12   3        0.47       -3.56      3.94 o 
  -6  12   3      498.79      502.86      7.51 o 
  -5  12   3      203.55      190.94      6.52 o 
  -4  12   3      409.00      369.34      6.60 o 
  -3  12   3     2351.66     2281.67     27.76 o 
  -2  12   3       40.43       26.59      2.55 o 
  -1  12   3      108.45      101.25      2.28 o 
   0  12   3      190.48      187.80      2.53 o 
   1  12   3        0.16        0.74      0.52 o 
   2  12   3     1997.68     1929.07     19.44 o 
   3  12   3      378.10      363.26     15.98 o 
   4  12   3      814.27      750.47      7.14 o 
   5  12   3       75.76       80.38      2.04 o 
   6  12   3       20.66       20.00      1.40 o 
   7  12   3      173.80      164.09      6.68 o 
   8  12   3       14.40       13.04      1.57 o 
   9  12   3       17.50       26.84      4.73 o 
 -10  13   3       21.17       12.99      2.81 o 
  -9  13   3      453.67      454.57      8.79 o 
  -8  13   3      754.59      736.56     14.96 o 
  -7  13   3      648.10      640.87     10.58 o 
  -6  13   3     2797.89     2782.94     38.49 o 
  -5  13   3      465.90      446.43      6.62 o 
  -4  13   3     4457.24     4279.03     60.41 o 
  -3  13   3     3230.02     3173.16     41.14 o 
  -2  13   3     1069.51     1088.05     10.70 o 
  -1  13   3     5529.71     5463.08     69.20 o 
   0  13   3     2544.70     2707.06     25.50 o 
   1  13   3     1388.53     1379.06     13.55 o 
   2  13   3      737.86      700.33      9.90 o 
   3  13   3      246.86      217.56      4.45 o 
   4  13   3     2029.05     2027.04     21.30 o 
   5  13   3      151.10      138.41      1.82 o 
   6  13   3     1051.98     1001.06     29.84 o 
   7  13   3     1072.80     1005.35     33.66 o 
   8  13   3      452.74      457.86     12.20 o 
   9  13   3      266.27      285.54     12.58 o 
 -10  14   3       11.84       13.82      3.06 o 
  -9  14   3       98.62       92.64      4.03 o 
  -8  14   3        6.82        8.87      2.38 o 
  -7  14   3        5.77       11.41      4.23 o 
  -6  14   3        4.68       -0.99      2.98 o 
  -5  14   3      160.70      168.42      3.83 o 
  -4  14   3      903.60      854.03     11.98 o 
  -3  14   3       87.76       84.31      4.63 o 
  -2  14   3      268.64      229.45      3.83 o 
  -1  14   3     1773.50     1781.50     16.65 o 
   0  14   3       40.26       45.95      4.14 o 
   1  14   3      738.09      750.11      8.34 o 
   2  14   3      234.46      226.71      3.68 o 
   3  14   3      193.32      185.95      4.26 o 
   4  14   3       95.22       92.93      1.75 o 
   5  14   3       18.01       18.33      1.14 o 
   6  14   3      139.59      140.85      2.67 o 
   7  14   3      157.16      167.01      6.90 o 
   8  14   3       22.08       28.00      7.14 o 
   9  14   3        0.26        1.79      4.28 o 
  -9  15   3      155.24      134.92      6.53 o 
  -8  15   3      734.03      691.66     12.65 o 
  -7  15   3     1274.01     1259.48     17.08 o 
  -6  15   3     1184.29     1136.01     17.39 o 
  -5  15   3      734.26      715.80     10.02 o 
  -4  15   3     2093.11     1994.72     25.70 o 
  -3  15   3     1397.57     1389.38     18.00 o 
  -2  15   3     1432.66     1412.22     14.95 o 
  -1  15   3     1362.65     1369.36     12.67 o 
   0  15   3     4282.83     4228.93     49.74 o 
   1  15   3     4492.33     4626.26     56.06 o 
   2  15   3     1342.01     1346.91     19.89 o 
   3  15   3     1410.49     1408.76     32.86 o 
   4  15   3      331.50      309.47      7.20 o 
   5  15   3      492.44      487.45     10.96 o 
   6  15   3      275.50      239.24      9.53 o 
   7  15   3      446.60      509.56     12.80 o 
   8  15   3      211.48      231.90      8.37 o 
   9  15   3       69.45       76.82      6.13 o 
  -9  16   3        3.67        0.97      2.83 o 
  -8  16   3       10.73        4.63      2.21 o 
  -7  16   3      202.33      182.13      5.48 o 
  -6  16   3       13.70        6.37      2.51 o 
  -5  16   3        0.63       -0.42      2.64 o 
  -4  16   3        0.99       -1.39      2.09 o 
  -3  16   3        0.08       -0.31      1.65 o 
  -2  16   3      116.78      115.63      3.61 o 
  -1  16   3      314.36      340.61      4.32 o 
   0  16   3       15.02       11.53      1.42 o 
   1  16   3      485.41      495.39      5.68 o 
   2  16   3        1.51        3.85      1.02 o 
   3  16   3      646.91      643.77     21.85 o 
   4  16   3       88.93       80.61      2.61 o 
   5  16   3      240.78      206.39      7.27 o 
   6  16   3       56.01       44.19      2.49 o 
   7  16   3        0.93        2.18      3.61 o 
   8  16   3        4.03        6.55      4.42 o 
  -9  17   3      189.83      181.45      7.09 o 
  -8  17   3      651.94      634.28     16.61 o 
  -7  17   3      665.84      647.58     12.48 o 
  -6  17   3      177.45      155.29      4.54 o 
  -5  17   3     1878.54     1869.03     27.02 o 
  -4  17   3      110.27      141.58      3.74 o 
  -3  17   3     1375.60     1322.61     17.11 o 
  -2  17   3     1733.24     1762.15     19.53 o 
  -1  17   3     1676.36     1624.55     17.38 o 
   0  17   3     2206.47     2328.16     26.39 o 
   1  17   3      959.44      932.51     10.07 o 
   2  17   3     1236.88     1201.27     19.83 o 
   3  17   3      524.48      527.43     19.67 o 
   4  17   3      594.04      558.97     28.27 o 
   5  17   3      738.20      688.83     29.82 o 
   6  17   3      349.70      373.35      9.55 o 
   7  17   3      632.57      638.18     17.80 o 
   8  17   3      580.90      626.75     16.94 o 
  -9  18   3      114.16      108.01      7.11 o 
  -8  18   3        2.46       -1.20      3.17 o 
  -7  18   3       19.09       25.67      2.89 o 
  -6  18   3       22.43       19.14      4.55 o 
  -5  18   3       13.24       14.75      2.79 o 
  -4  18   3      677.35      684.29      9.53 o 
  -3  18   3      476.08      470.10      6.43 o 
  -2  18   3      109.16      103.47      2.67 o 
  -1  18   3      214.53      231.54      5.29 o 
   0  18   3        4.80        0.97      1.35 o 
   1  18   3      899.53      956.51     10.81 o 
   2  18   3       78.65       78.84      2.94 o 
   3  18   3      468.23      437.58     16.76 o 
   4  18   3       34.07       27.08      3.57 o 
   5  18   3       10.57       13.63      1.76 o 
   6  18   3      102.35       91.09      6.43 o 
   7  18   3       59.58       61.14      5.65 o 
   8  18   3       82.52       79.65     14.87 o 
  -8  19   3      322.93      302.78      9.81 o 
  -7  19   3      248.94      218.96      5.90 o 
  -6  19   3      814.86      842.21     12.39 o 
  -5  19   3      509.32      476.07      7.96 o 
  -4  19   3     1424.88     1423.99     19.30 o 
  -3  19   3     1186.25     1107.45     13.79 o 
  -2  19   3      258.35      266.03      5.27 o 
  -1  19   3     2676.29     2694.66     31.82 o 
   0  19   3     2010.61     2002.69     23.64 o 
   1  19   3     2132.71     2192.00     21.54 o 
   2  19   3     1675.35     1728.18     36.82 o 
   3  19   3      171.44      153.17      9.14 o 
   4  19   3     2098.57     2005.81    115.76 o 
   5  19   3      109.77      101.05      6.12 o 
   6  19   3      783.37      810.24     17.98 o 
   7  19   3      370.27      402.61     11.39 o 
   8  19   3      168.46      173.83      8.58 o 
  -8  20   3       57.38       49.82      6.86 o 
  -7  20   3        5.91        2.41      3.08 o 
  -6  20   3       32.96       20.04      3.13 o 
  -5  20   3       62.41       58.26      2.95 o 
  -4  20   3       94.49       87.61      3.84 o 
  -3  20   3       28.33       28.88      3.20 o 
  -2  20   3      363.97      393.32      6.27 o 
  -1  20   3      149.43      150.99      4.53 o 
   0  20   3      140.15      128.23      3.96 o 
   1  20   3        7.21        5.07      1.44 o 
   2  20   3      191.07      178.21      3.73 o 
   3  20   3       19.59       26.09      1.91 o 
   4  20   3        2.03        3.88      1.35 o 
   5  20   3        6.54        5.55      1.62 o 
   6  20   3        7.68        8.70      4.33 o 
   7  20   3       11.28        8.89      4.62 o 
  -8  21   3      499.62      488.81     11.97 o 
  -7  21   3      422.61      414.80     12.74 o 
  -6  21   3      347.19      357.02      8.35 o 
  -5  21   3      212.67      217.94      4.74 o 
  -4  21   3      459.96      477.22     13.91 o 
  -3  21   3      544.14      589.92     10.71 o 
  -2  21   3      559.78      543.24      8.19 o 
  -1  21   3      411.13      399.40      6.86 o 
   0  21   3     1743.92     1734.53     20.51 o 
   1  21   3      180.89      171.08      5.27 o 
   2  21   3      981.47      995.83     19.75 o 
   3  21   3      229.97      236.62     10.21 o 
   4  21   3      752.62      729.80     44.66 o 
   5  21   3      576.96      609.84     13.53 o 
   6  21   3      238.87      250.37      8.78 o 
   7  21   3      232.80      236.45     10.25 o 
  -7  22   3       44.18       42.00      4.08 o 
  -6  22   3        9.87       12.59      3.71 o 
  -5  22   3        6.85        7.74      2.94 o 
  -4  22   3       28.59       35.69      3.84 o 
  -3  22   3      145.77      131.09      4.41 o 
  -2  22   3      222.03      227.93      4.50 o 
  -1  22   3       20.13       19.52      2.32 o 
   0  22   3       66.72       66.32      2.85 o 
   1  22   3      297.61      272.10      5.57 o 
   2  22   3      373.72      367.57      9.28 o 
   3  22   3        0.08        1.98      2.40 o 
   4  22   3       35.97       23.66      5.23 o 
   5  22   3       46.87       53.74      5.92 o 
   6  22   3        0.03        0.43      3.09 o 
  -7  23   3      356.65      371.65      9.68 o 
  -6  23   3      175.29      166.44      6.28 o 
  -5  23   3     1261.34     1242.83     19.18 o 
  -4  23   3      596.08      613.19     14.55 o 
  -3  23   3      889.52      891.42     13.53 o 
  -2  23   3      603.73      619.67      8.99 o 
  -1  23   3      177.67      164.57      3.92 o 
   0  23   3     2072.80     2151.69     25.90 o 
   1  23   3       51.53       45.90      1.96 o 
   2  23   3      309.03      266.15     11.67 o 
   3  23   3      528.21      540.47     26.22 o 
   4  23   3      218.33      256.36     10.08 o 
   5  23   3      808.60      818.86     19.23 o 
   6  23   3       52.05       55.98      5.75 o 
  -6  24   3       39.94       35.93      4.53 o 
  -5  24   3        4.84        1.23      2.44 o 
  -4  24   3        2.31        3.07      2.76 o 
  -3  24   3      140.02      149.61      5.32 o 
  -2  24   3        8.64       11.28      2.04 o 
  -1  24   3      164.65      169.99      4.32 o 
   0  24   3       19.38       24.58      2.57 o 
   1  24   3        0.46        0.12      1.51 o 
   2  24   3       18.62       19.73      1.80 o 
   3  24   3       75.59       65.71      2.93 o 
   4  24   3       42.44       42.48      6.98 o 
   5  24   3       71.02       77.83      7.00 o 
   6  24   3       11.07       12.77      7.51 o 
  -6  25   3      182.16      168.01      6.02 o 
  -5  25   3      280.02      289.42      7.98 o 
  -4  25   3      246.83      271.64      8.68 o 
  -3  25   3      440.27      457.45     10.31 o 
  -2  25   3      333.69      320.84      5.54 o 
  -1  25   3      575.53      578.71      7.88 o 
   0  25   3      240.37      236.08      5.91 o 
   1  25   3      603.57      601.06     13.37 o 
   2  25   3      240.18      235.71     10.72 o 
   3  25   3      156.25      142.17     10.49 o 
   4  25   3      444.42      486.46     17.89 o 
   5  25   3      289.61      306.03     11.44 o 
  -5  26   3       11.24        9.73      2.98 o 
  -4  26   3        0.10        0.92      2.82 o 
  -3  26   3        1.10        4.74      2.98 o 
  -2  26   3        3.93        4.88      1.79 o 
  -1  26   3       10.08        8.47      2.04 o 
   0  26   3       44.88       45.77      3.20 o 
   1  26   3       54.57       55.38      4.51 o 
   2  26   3        0.84        0.92      1.47 o 
   3  26   3       28.10       25.64      7.68 o 
   4  26   3        7.31        5.34      3.83 o 
  -4  27   3      340.83      330.71      9.07 o 
  -3  27   3      446.89      470.17      9.30 o 
  -2  27   3      123.55      132.03      4.27 o 
  -1  27   3      575.33      578.06     13.84 o 
   0  27   3      291.71      252.51      5.84 o 
   1  27   3      339.10      324.14      8.65 o 
   2  27   3      272.64      275.83     13.56 o 
   3  27   3      184.71      215.28     12.21 o 
  -3  28   3        2.99        1.63      2.67 o 
  -2  28   3        7.20        6.88      2.87 o 
  -1  28   3       40.41       33.86      2.80 o 
   0  28   3        8.23       13.67      3.01 o 
   1  28   3       31.34       36.31      2.78 o 
   2  28   3       43.70       58.69      5.99 o 
  -1  29   3      207.15      209.03      6.77 o 
   0  29   3      497.37      495.07     11.20 o 
   1  29   3      146.66      146.20      4.80 o 
 -11   0   4      512.87      548.73     24.54 o 
 -10   0   4      299.71      314.46     11.85 o 
  -9   0   4       24.26       26.01      8.33 o 
  -8   0   4     2932.42     2811.00     94.63 o 
  -7   0   4       87.96       87.11      5.62 o 
  -6   0   4     1432.71     1436.44     36.72 o 
  -5   0   4     1300.76     1246.76     31.12 o 
  -4   0   4      889.12      815.46     20.91 o 
  -3   0   4     1379.18     1278.61     26.22 o 
  -2   0   4     4372.91     4351.68     75.92 o 
  -1   0   4    13191.01    12840.06    248.74 o 
   0   0   4     4300.92     4086.53     49.17 o 
   1   0   4     4163.97     4312.18     77.20 o 
   2   0   4     1267.73     1215.35     11.92 o 
   3   0   4     2983.56     3366.79     55.30 o 
   4   0   4     2151.31     2107.49     26.94 o 
   5   0   4     1567.73     1671.90     20.45 o 
   6   0   4      645.34      617.95      8.59 o 
   7   0   4      909.18      876.77     11.88 o 
   8   0   4        5.63        7.67      1.93 o 
   9   0   4      668.28      649.87     10.49 o 
  10   0   4       45.62       50.70      6.10 o 
 -11   1   4       78.28       75.65      6.54 o 
 -10   1   4       18.87        9.19      4.19 o 
  -9   1   4       31.01       35.54      3.88 o 
  -8   1   4       80.97      121.15     24.02 o 
  -7   1   4       31.37       55.18      9.02 o 
  -6   1   4      565.03      612.44     11.01 o 
  -5   1   4      175.31      244.49     19.74 o 
  -4   1   4      352.96      509.07     25.51 o 
  -3   1   4      636.66      746.71     30.18 o 
  -2   1   4       65.40       66.40      2.30 o 
  -1   1   4      409.93      370.78      6.60 o 
   0   1   4       17.68       10.87      2.04 o 
   1   1   4       16.70       22.51      0.91 o 
   2   1   4       58.42       59.38      1.13 o 
   3   1   4       86.66       69.93      1.73 o 
   4   1   4       32.48       34.75      1.78 o 
   5   1   4       10.90       16.70      1.12 o 
   6   1   4      335.46      351.10      4.48 o 
   7   1   4      116.71      116.30      2.46 o 
   8   1   4       34.70       40.29      2.13 o 
   9   1   4        6.30        4.12      1.39 o 
  10   1   4       42.25       41.90      2.49 o 
 -11   2   4      204.65      216.77     10.90 o 
 -10   2   4      357.82      362.70      9.81 o 
  -9   2   4      284.50      311.21      8.29 o 
  -8   2   4      144.81      149.96      6.71 o 
  -7   2   4      909.96      892.06     13.34 o 
  -6   2   4      943.62      941.59     13.90 o 
  -5   2   4     2619.50     2624.11     34.11 o 
  -4   2   4     8365.28     8684.33    138.96 o 
  -3   2   4     3887.23     3879.46     49.10 o 
  -2   2   4     8144.85     7964.88    104.49 o 
  -1   2   4     2520.67     2620.48     26.08 o 
   0   2   4    18773.94    17859.88    251.57 o 
   1   2   4     7859.22     8137.33     86.72 o 
   2   2   4     3476.25     3411.79     29.94 o 
   3   2   4     9197.29     9752.03    133.39 o 
   4   2   4     4022.49     4179.45     42.33 o 
   5   2   4     3308.22     3302.38     33.58 o 
   6   2   4      886.41      865.36      7.89 o 
   7   2   4     1501.79     1500.31     14.94 o 
   8   2   4     1773.24     1718.42     30.30 o 
   9   2   4      152.72      156.24      3.41 o 
  10   2   4       93.36       98.10      3.46 o 
 -11   3   4        0.39        1.42      3.21 o 
 -10   3   4       23.09       22.99      4.07 o 
  -9   3   4      117.42      121.76      6.90 o 
  -8   3   4       69.57       63.58      4.59 o 
  -7   3   4       24.11       73.85     35.89 o 
  -6   3   4      393.46      415.04      7.96 o 
  -5   3   4      401.12      389.01     18.24 o 
  -4   3   4      771.59      857.63     11.42 o 
  -3   3   4     1282.72     1333.00     16.93 o 
  -2   3   4       49.71      108.92      8.21 o 
  -1   3   4     3781.53     3850.31     41.00 o 
   0   3   4      681.27      793.98      6.31 o 
   1   3   4     1147.38     1083.75      7.35 o 
   2   3   4      344.56      351.60      3.31 o 
   3   3   4      376.68      437.37      4.62 o 
   4   3   4      110.54      105.18      1.94 o 
   5   3   4      606.97      610.87      7.54 o 
   6   3   4        8.27       12.75      1.19 o 
   7   3   4        4.36        4.35      1.45 o 
   8   3   4       60.25       68.72      4.38 o 
   9   3   4      174.19      159.10      4.88 o 
  10   3   4        4.69        2.02      1.72 o 
 -11   4   4      156.84      155.80      7.06 o 
 -10   4   4      279.87      303.38     11.21 o 
  -9   4   4      738.19      730.13     13.38 o 
  -8   4   4      107.16      104.18      5.27 o 
  -7   4   4     3621.04     3582.37     55.28 o 
  -6   4   4      414.35      411.83      7.44 o 
  -5   4   4     1282.13     1305.27     17.44 o 
  -4   4   4     8320.98     8273.89    130.42 o 
  -3   4   4      753.50      785.97      9.38 o 
  -2   4   4    14268.73    13944.00    220.13 o 
  -1   4   4     1972.47     2014.61     19.47 o 
   0   4   4    12859.38    13167.30    182.64 o 
   1   4   4     3092.74     3047.68     40.62 o 
   2   4   4      822.11      832.94      6.08 o 
   3   4   4     6335.77     6533.14    111.98 o 
   4   4   4     2821.98     3004.29     42.53 o 
   5   4   4     5046.96     5062.13     55.25 o 
   6   4   4     1501.17     1452.62     13.34 o 
   7   4   4      531.98      528.99      7.56 o 
   8   4   4     2113.66     2068.64     25.92 o 
   9   4   4       71.85       80.11      3.38 o 
  10   4   4      323.05      286.13      6.82 o 
 -11   5   4       37.21       32.54      6.84 o 
 -10   5   4      326.45      342.13      9.38 o 
  -9   5   4      394.31      371.53      9.85 o 
  -8   5   4        8.09        6.92      3.03 o 
  -7   5   4       97.75      169.72      6.81 o 
  -6   5   4      855.48      875.80     13.58 o 
  -5   5   4     1721.10     1795.19     23.33 o 
  -4   5   4      442.93      460.11      9.17 o 
  -3   5   4      132.40      133.21      5.30 o 
  -2   5   4       69.03       79.01      3.20 o 
  -1   5   4       46.16       27.71      1.07 o 
   0   5   4     3897.59     4096.61     55.43 o 
   1   5   4     3472.47     3545.13     44.72 o 
   2   5   4      292.84      350.02      3.65 o 
   3   5   4        0.09        4.28      0.70 o 
   4   5   4      369.71      397.45      3.85 o 
   5   5   4     1566.76     1529.56     13.50 o 
   6   5   4     1216.12     1189.68     10.90 o 
   7   5   4      239.56      236.47      3.97 o 
   8   5   4      334.37      305.99      5.69 o 
   9   5   4       23.71       25.97      2.30 o 
  10   5   4      101.66      112.30      5.96 o 
 -11   6   4      383.39      395.26     13.73 o 
 -10   6   4      445.49      469.75     10.96 o 
  -9   6   4      200.28      205.65      7.21 o 
  -8   6   4     1260.33     1290.82     19.48 o 
  -7   6   4     1282.50     1268.08     19.32 o 
  -6   6   4     1959.79     1969.39     27.70 o 
  -5   6   4     3871.73     3915.14     54.47 o 
  -4   6   4     3748.45     3728.04     49.85 o 
  -3   6   4    10830.48    10723.49    160.27 o 
  -2   6   4     1167.27     1157.91     11.42 o 
  -1   6   4     1855.99     1834.08     15.82 o 
   0   6   4     6796.91     7183.50     75.40 o 
   1   6   4     4828.48     5022.42     71.27 o 
   2   6   4     5791.18     5739.56     80.93 o 
   3   6   4     2395.01     2439.89     32.30 o 
   4   6   4     7893.65     8402.35    117.02 o 
   5   6   4     3291.01     3332.79     32.89 o 
   6   6   4      678.87      640.11      6.43 o 
   7   6   4     2377.43     2415.22     27.67 o 
   8   6   4      530.53      510.10      7.56 o 
   9   6   4      507.41      503.00      7.11 o 
  10   6   4      298.33      307.14     11.75 o 
 -10   7   4       37.26       41.46      5.07 o 
  -9   7   4        5.55        4.53      3.12 o 
  -8   7   4        0.11       -2.25      2.93 o 
  -7   7   4       62.45       65.60      4.17 o 
  -6   7   4      345.59      338.34      8.23 o 
  -5   7   4       18.01       23.86      3.48 o 
  -4   7   4       12.36       21.77      3.83 o 
  -3   7   4     1763.33     1703.92     27.19 o 
  -2   7   4        2.32        3.72      1.16 o 
  -1   7   4        0.93        6.69      2.37 o 
   0   7   4        9.28       12.11      1.02 o 
   1   7   4       68.53       74.43      1.38 o 
   2   7   4     1351.47     1521.82     15.77 o 
   3   7   4        2.36        1.53      1.38 o 
   4   7   4       23.38       23.35      1.84 o 
   5   7   4       28.27       31.26      1.14 o 
   6   7   4        0.75        1.79      0.69 o 
   7   7   4       48.23       46.87      2.38 o 
   8   7   4      101.43      101.96      2.72 o 
   9   7   4        0.04        1.64      1.75 o 
  10   7   4       18.86       15.96      4.18 o 
 -10   8   4      126.60      115.38      5.89 o 
  -9   8   4      535.33      531.02     11.58 o 
  -8   8   4     1205.86     1235.87     18.93 o 
  -7   8   4      107.84      114.29      5.70 o 
  -6   8   4      131.06      130.19      5.10 o 
  -5   8   4     2929.05     2798.37     34.17 o 
  -4   8   4     1930.64     1860.93     20.72 o 
  -3   8   4     5604.58     5510.28     69.09 o 
  -2   8   4      952.24      902.44      9.25 o 
  -1   8   4     5221.82     5395.81     66.45 o 
   0   8   4     1810.87     1708.42     14.68 o 
   1   8   4       12.17       15.01      0.71 o 
   2   8   4      662.50      544.79      7.07 o 
   3   8   4     1382.49     1422.23     25.02 o 
   4   8   4     1507.28     1474.27     24.88 o 
   5   8   4     2101.31     2107.06     18.69 o 
   6   8   4      839.58      814.01      9.82 o 
   7   8   4     1032.99      999.46     11.88 o 
   8   8   4      409.65      403.01      8.31 o 
   9   8   4      344.71      325.92      7.95 o 
 -10   9   4       72.26       67.01      6.35 o 
  -9   9   4       85.46       84.01     13.83 o 
  -8   9   4       25.83       21.12      4.01 o 
  -7   9   4        5.54        3.11      4.15 o 
  -6   9   4      238.66      231.25      6.02 o 
  -5   9   4     1180.66     1147.47     14.27 o 
  -4   9   4      665.52      692.84     10.82 o 
  -3   9   4      180.68      192.66      3.59 o 
  -2   9   4      761.17      826.73      8.40 o 
  -1   9   4     1026.07     1029.52      9.14 o 
   0   9   4     1715.89     1797.19     17.89 o 
   1   9   4      800.16      867.80      7.47 o 
   2   9   4     2080.61     2253.55     26.18 o 
   3   9   4      305.48      304.20      8.75 o 
   4   9   4      356.66      354.19     11.39 o 
   5   9   4      783.76      783.87      9.32 o 
   6   9   4       26.47       22.36      2.06 o 
   7   9   4     1216.48     1205.53     15.95 o 
   8   9   4       58.94       57.92      2.34 o 
   9   9   4        0.53        2.86      4.60 o 
 -10  10   4      224.99      227.27      8.71 o 
  -9  10   4      967.86      998.41     18.10 o 
  -8  10   4      324.40      322.49      7.80 o 
  -7  10   4     2622.59     2651.45     38.85 o 
  -6  10   4      154.63      150.86      7.93 o 
  -5  10   4      763.08      750.40     10.96 o 
  -4  10   4     4461.74     4307.65     54.29 o 
  -3  10   4      418.17      444.37      5.34 o 
  -2  10   4     4356.01     4131.61     47.25 o 
  -1  10   4       29.97       35.00      1.82 o 
   0  10   4     2345.64     2252.05     24.31 o 
   1  10   4     5614.16     5819.73     82.80 o 
   2  10   4       15.97       29.73      1.65 o 
   3  10   4     5211.53     5347.32    106.63 o 
   4  10   4      733.71      744.28     15.83 o 
   5  10   4     1155.21     1187.41     14.24 o 
   6  10   4      868.09      856.32     14.71 o 
   7  10   4        3.04        4.84      0.97 o 
   8  10   4      671.13      658.07     10.27 o 
   9  10   4       46.48       56.64      5.36 o 
 -10  11   4       95.77      103.60     14.14 o 
  -9  11   4        5.42       -2.51      5.03 o 
  -8  11   4       11.00        8.37      3.54 o 
  -7  11   4      468.80      403.13      7.95 o 
  -6  11   4      579.34      535.97      7.54 o 
  -5  11   4     2400.37     2324.04     27.31 o 
  -4  11   4       69.06       56.98      3.65 o 
  -3  11   4      491.05      438.84     10.08 o 
  -2  11   4     1063.50     1140.68     11.95 o 
  -1  11   4        0.39        3.16      2.75 o 
   0  11   4     1568.58     1575.97     15.62 o 
   1  11   4       16.15       16.61      2.67 o 
   2  11   4      370.52      381.02      4.96 o 
   3  11   4       35.53       48.52      5.17 o 
   4  11   4      199.61      204.57     10.98 o 
   5  11   4      608.10      649.95     11.57 o 
   6  11   4      144.34      145.64      3.91 o 
   7  11   4      144.41      129.81      5.06 o 
   8  11   4        2.65        0.32      2.76 o 
   9  11   4      118.58      123.57      7.21 o 
 -10  12   4      215.30      199.99      6.65 o 
  -9  12   4      312.99      299.15      6.87 o 
  -8  12   4      707.51      720.83     11.77 o 
  -7  12   4      125.26      112.09      4.13 o 
  -6  12   4        2.53        3.82      2.07 o 
  -5  12   4      542.62      528.87      8.49 o 
  -4  12   4     1383.62     1359.89     15.83 o 
  -3  12   4     4849.99     4731.63     58.68 o 
  -2  12   4      535.71      568.35      6.96 o 
  -1  12   4     3438.56     3489.20     39.14 o 
   0  12   4     3415.62     3496.71     35.50 o 
   1  12   4     1147.01     1143.61      8.99 o 
   2  12   4     3093.69     3107.05     37.89 o 
   3  12   4      225.35      230.84      6.76 o 
   4  12   4     3723.95     3820.42     75.80 o 
   5  12   4      917.37      933.18     15.38 o 
   6  12   4      508.38      510.41     10.26 o 
   7  12   4      605.63      589.85     22.25 o 
   8  12   4      278.30      288.31      9.11 o 
   9  12   4      259.73      277.62     12.01 o 
 -10  13   4        6.94        3.82      2.98 o 
  -9  13   4        2.10        1.43      3.13 o 
  -8  13   4       93.20       81.65      4.06 o 
  -7  13   4       24.87       18.74      3.03 o 
  -6  13   4        8.47       11.57      2.17 o 
  -5  13   4       35.18       33.26      3.01 o 
  -4  13   4      265.38      264.40      7.06 o 
  -3  13   4      495.64      477.59     17.97 o 
  -2  13   4      122.26      129.63      3.01 o 
  -1  13   4        0.56        5.88      1.84 o 
   0  13   4        8.47       14.72      1.14 o 
   1  13   4       13.13       18.94      1.49 o 
   2  13   4       22.00       23.78      2.13 o 
   3  13   4       15.29       17.14      4.02 o 
   4  13   4       51.65       58.27      5.41 o 
   5  13   4       37.98       38.71      4.51 o 
   6  13   4        9.33        9.72      3.06 o 
   7  13   4       17.42       23.08      4.30 o 
   8  13   4        1.00       -0.28      3.75 o 
   9  13   4       14.42       19.00      4.86 o 
  -9  14   4      282.44      268.43      6.73 o 
  -8  14   4      567.11      569.43     11.58 o 
  -7  14   4      675.53      661.76     10.39 o 
  -6  14   4      771.79      795.47     12.08 o 
  -5  14   4      887.83      883.74     12.73 o 
  -4  14   4     1436.10     1341.90     17.48 o 
  -3  14   4     5375.38     5454.85     82.42 o 
  -2  14   4      873.30      900.57      9.75 o 
  -1  14   4     2672.80     2687.94     30.27 o 
   0  14   4     2818.72     2872.27     28.27 o 
   1  14   4     1634.68     1685.93     15.11 o 
   2  14   4     1738.43     1779.78     20.81 o 
   3  14   4      860.87      877.69     19.81 o 
   4  14   4     2829.09     2877.13     56.89 o 
   5  14   4     1665.62     1730.69     28.18 o 
   6  14   4      238.61      249.43      7.33 o 
   7  14   4      454.03      468.28     10.73 o 
   8  14   4      396.92      433.51     14.36 o 
  -9  15   4       18.76       17.88      2.96 o 
  -8  15   4        6.45        6.79      3.26 o 
  -7  15   4        9.73        3.35      2.24 o 
  -6  15   4      212.72      232.06      5.24 o 
  -5  15   4      231.94      220.53      5.26 o 
  -4  15   4     1068.31     1052.36     15.29 o 
  -3  15   4       24.01       17.27      3.32 o 
  -2  15   4      101.93       90.12      9.71 o 
  -1  15   4      269.71      286.69      4.92 o 
   0  15   4       27.14       27.31      1.86 o 
   1  15   4     1003.67     1046.02      9.63 o 
   2  15   4       96.66       91.55      1.41 o 
   3  15   4      286.76      312.42     11.60 o 
   4  15   4      471.64      492.67     15.30 o 
   5  15   4      458.03      439.86     10.53 o 
   6  15   4      127.62      130.56      6.01 o 
   7  15   4        3.16        0.06      2.58 o 
   8  15   4        0.76        2.35      3.63 o 
  -9  16   4      611.99      563.42     15.97 o 
  -8  16   4      115.75      113.24      4.67 o 
  -7  16   4     1013.67     1061.84     18.53 o 
  -6  16   4       10.25        8.11      3.16 o 
  -5  16   4      497.49      474.95      8.91 o 
  -4  16   4     2427.42     2529.07     36.36 o 
  -3  16   4        9.62       16.42      2.19 o 
  -2  16   4     5097.27     5098.40     66.88 o 
  -1  16   4       12.85       10.14      1.82 o 
   0  16   4     1850.07     1897.41     19.88 o 
   1  16   4     2464.28     2551.22     24.46 o 
   2  16   4       27.12       20.87      3.99 o 
   3  16   4     5098.65     5267.16    119.82 o 
   4  16   4       61.89       86.42      6.01 o 
   5  16   4     1970.44     1986.67     35.45 o 
   6  16   4      862.06      902.39     18.54 o 
   7  16   4       60.67       66.11      5.49 o 
   8  16   4      668.58      697.17     16.18 o 
  -9  17   4      149.78      149.30     10.76 o 
  -8  17   4       17.10       11.12      2.57 o 
  -7  17   4        7.40        6.16      3.07 o 
  -6  17   4      344.85      330.44      7.12 o 
  -5  17   4       18.10       20.49      2.53 o 
  -4  17   4      315.07      285.79      7.24 o 
  -3  17   4       37.53       40.57      3.22 o 
  -2  17   4       23.65       28.23      2.29 o 
  -1  17   4     2532.48     2505.62     26.80 o 
   0  17   4        4.46        4.42      1.19 o 
   1  17   4     1517.60     1529.60     14.83 o 
   2  17   4      326.65      307.91      9.85 o 
   3  17   4       13.04       14.57      4.38 o 
   4  17   4       40.36       38.67      5.09 o 
   5  17   4       21.42       25.50      4.70 o 
   6  17   4       75.27       77.01      6.07 o 
   7  17   4       62.70       74.34      6.42 o 
   8  17   4       17.90       15.30      4.62 o 
  -8  18   4      461.33      452.21     11.45 o 
  -7  18   4      292.39      287.48      6.97 o 
  -6  18   4      436.71      435.79      9.78 o 
  -5  18   4      888.37      875.83     12.43 o 
  -4  18   4     1358.81     1356.55     18.34 o 
  -3  18   4      700.07      660.57      9.36 o 
  -2  18   4     1248.61     1245.05     13.09 o 
  -1  18   4      142.27      135.07      3.26 o 
   0  18   4     1037.95     1070.96     12.44 o 
   1  18   4       25.87       24.91      2.15 o 
   2  18   4       22.05       22.27      1.48 o 
   3  18   4      676.26      713.60     16.57 o 
   4  18   4      537.59      553.92     14.51 o 
   5  18   4      760.71      801.41     17.19 o 
   6  18   4       92.92      103.87      6.58 o 
   7  18   4      373.28      421.86     11.44 o 
  -8  19   4        0.86       -3.75      3.75 o 
  -7  19   4        4.51        4.18      2.22 o 
  -6  19   4       57.10       52.24      3.16 o 
  -5  19   4       12.40       12.98      2.51 o 
  -4  19   4      155.52      147.09      4.47 o 
  -3  19   4      119.01      102.55      3.32 o 
  -2  19   4       54.89       55.29      2.10 o 
  -1  19   4      453.77      454.74      7.50 o 
   0  19   4        3.95        7.80      1.58 o 
   1  19   4       30.10       30.57      1.20 o 
   2  19   4      170.40      177.88      7.16 o 
   3  19   4       16.23       17.39      1.09 o 
   4  19   4      164.79      156.17     11.75 o 
   5  19   4       63.34       62.25      5.16 o 
   6  19   4       91.48       92.42      6.52 o 
   7  19   4        9.21       13.27      4.34 o 
  -8  20   4      743.90      742.83     18.35 o 
  -7  20   4      189.45      200.38      6.82 o 
  -6  20   4      439.13      421.46      9.27 o 
  -5  20   4      122.26      156.51      5.39 o 
  -4  20   4      244.52      216.20      5.32 o 
  -3  20   4      910.38      910.57     12.80 o 
  -2  20   4       35.87       38.55      2.41 o 
  -1  20   4      469.24      469.57      6.92 o 
   0  20   4      266.10      252.92      5.15 o 
   1  20   4       65.70       56.85      2.41 o 
   2  20   4      779.73      775.44     28.75 o 
   3  20   4       38.82       55.67      5.54 o 
   4  20   4      541.47      590.70     22.16 o 
   5  20   4      348.11      371.16     10.06 o 
   6  20   4       44.80       67.06      6.20 o 
   7  20   4      310.57      315.23     11.64 o 
  -7  21   4        4.82        3.61      4.40 o 
  -6  21   4      182.65      192.54      5.91 o 
  -5  21   4       30.67       23.02      4.54 o 
  -4  21   4      290.10      277.88      5.39 o 
  -3  21   4        0.38        0.05      1.39 o 
  -2  21   4        8.88        6.56      1.69 o 
  -1  21   4        2.20        2.47      1.89 o 
   0  21   4      596.58      616.78      8.30 o 
   1  21   4      272.40      265.76      6.54 o 
   2  21   4        7.32       11.47      1.68 o 
   3  21   4      132.61       99.85      5.76 o 
   4  21   4       20.31       20.76      4.92 o 
   5  21   4       97.28       97.89      6.13 o 
   6  21   4       17.12       18.25      4.38 o 
  -7  22   4      529.02      532.76     14.19 o 
  -6  22   4      172.69      176.04      7.16 o 
  -5  22   4      311.10      305.59      7.48 o 
  -4  22   4      817.31      796.03     11.67 o 
  -3  22   4      226.48      233.79      6.58 o 
  -2  22   4      888.29      910.96     12.23 o 
  -1  22   4      306.42      304.31      6.93 o 
   0  22   4      750.30      755.72     10.03 o 
   1  22   4      709.46      704.16     22.10 o 
   2  22   4      134.49      128.96      3.51 o 
   3  22   4      790.07      825.35     27.42 o 
   4  22   4      363.78      392.77     12.86 o 
   5  22   4      316.85      326.60      9.98 o 
   6  22   4      142.26      169.43      7.90 o 
  -6  23   4        0.16        1.61      2.53 o 
  -5  23   4       79.79       78.82      3.58 o 
  -4  23   4       27.92       20.71      3.22 o 
  -3  23   4       93.07       97.52      3.98 o 
  -2  23   4       33.51       40.43      2.54 o 
  -1  23   4       44.04       48.23      3.49 o 
   0  23   4       16.52       12.10      2.41 o 
   1  23   4       38.10       39.08      3.30 o 
   2  23   4      174.56      169.45      8.61 o 
   3  23   4       31.68       34.85      5.57 o 
   4  23   4        8.91       17.62      5.12 o 
   5  23   4        5.70        8.12      5.45 o 
  -6  24   4      288.50      302.51      8.59 o 
  -5  24   4      195.10      191.16      6.01 o 
  -4  24   4      342.14      357.50      9.85 o 
  -3  24   4      252.26      263.69      6.76 o 
  -2  24   4      703.49      707.02     10.47 o 
  -1  24   4      691.14      684.73     10.48 o 
   0  24   4      632.25      635.92     12.54 o 
   1  24   4      465.14      464.48     17.14 o 
   2  24   4      242.78      213.21     12.57 o 
   3  24   4      472.93      510.78     14.89 o 
   4  24   4      320.34      361.80     13.08 o 
   5  24   4      223.78      253.54      9.63 o 
  -5  25   4       67.10       65.42      4.29 o 
  -4  25   4        2.07        3.27      2.68 o 
  -3  25   4       50.49       52.52      3.58 o 
  -2  25   4        6.23        2.84      1.81 o 
  -1  25   4       13.88       12.16      2.95 o 
   0  25   4      139.14      145.28      4.16 o 
   1  25   4        3.69        3.05      1.47 o 
   2  25   4       19.30       12.17      4.64 o 
   3  25   4        1.30        3.30      4.16 o 
   4  25   4       18.76       11.41      8.69 o 
  -4  26   4       69.27       63.17      4.81 o 
  -3  26   4      597.67      598.85     13.33 o 
  -2  26   4       75.89       73.21      4.25 o 
  -1  26   4      497.38      486.37      7.95 o 
   0  26   4      602.51      597.73     12.13 o 
   1  26   4      422.88      394.97     21.83 o 
   2  26   4      960.11     1025.94     25.04 o 
   3  26   4      258.08      278.36     11.52 o 
  -3  27   4        4.47        5.28      2.89 o 
  -2  27   4       93.92      107.64      5.80 o 
  -1  27   4        0.27        1.96      1.96 o 
   0  27   4      354.52      335.08     12.20 o 
   1  27   4       15.56       11.96      4.38 o 
   2  27   4       23.72       26.62      5.40 o 
  -2  28   4      328.08      297.79      7.37 o 
  -1  28   4      238.70      254.32      6.00 o 
   0  28   4      311.63      285.28     11.87 o 
   1  28   4      137.90      154.36     10.52 o 
 -10   1   5      263.53      268.43      9.00 o 
  -9   1   5      197.49      221.55      7.79 o 
  -8   1   5     1761.78     1763.36     32.84 o 
  -7   1   5     1914.93     1991.77     38.12 o 
  -6   1   5      620.98      649.90     10.18 o 
  -5   1   5     1748.58     1851.41     26.32 o 
  -4   1   5     3367.44     3293.56     42.35 o 
  -3   1   5     4951.28     4825.31     66.68 o 
  -2   1   5     1550.81     1525.76     14.62 o 
  -1   1   5      500.15      509.17      6.13 o 
   0   1   5     5006.61     4934.68     48.19 o 
   1   1   5      770.68      809.85      5.79 o 
   2   1   5     3636.00     3682.40     31.50 o 
   3   1   5     5108.74     5174.73     57.38 o 
   4   1   5     1215.96     1178.40      9.97 o 
   5   1   5     2682.37     2690.65     25.72 o 
   6   1   5      128.96      124.28      2.05 o 
   7   1   5     1198.38     1188.29     11.61 o 
   8   1   5      470.30      458.20      5.74 o 
   9   1   5      304.46      275.82      4.95 o 
 -10   2   5        4.40        7.44      3.84 o 
  -9   2   5       16.60       13.92      4.17 o 
  -8   2   5      218.80      276.11     15.85 o 
  -7   2   5        5.99       86.44     12.96 o 
  -6   2   5      760.67      827.40     14.47 o 
  -5   2   5        2.49        4.48      3.08 o 
  -4   2   5       59.68      134.86      9.77 o 
  -3   2   5       39.65       77.22      6.87 o 
  -2   2   5      244.22      211.49      3.10 o 
  -1   2   5      721.91      639.61      5.64 o 
   0   2   5     3039.44     3116.26     27.69 o 
   1   2   5       25.63       26.88      1.08 o 
   2   2   5      116.65      115.92      1.33 o 
   3   2   5       55.45       52.38      1.85 o 
   4   2   5       78.09       89.69      1.53 o 
   5   2   5        1.53        2.79      0.88 o 
   6   2   5       28.17       32.76      1.42 o 
   7   2   5       93.69       96.43      2.39 o 
   8   2   5        8.33       13.09      1.69 o 
   9   2   5       46.23       43.49      2.57 o 
 -10   3   5       44.90       46.63      5.43 o 
  -9   3   5      820.86      830.40     16.04 o 
  -8   3   5      508.58      566.08     13.25 o 
  -7   3   5     1782.54     1807.35     29.10 o 
  -6   3   5     1166.81     1178.75     16.66 o 
  -5   3   5     2248.73     2315.05     38.80 o 
  -4   3   5     5933.31     5802.65     96.22 o 
  -3   3   5     4837.66     4905.95     59.12 o 
  -2   3   5     3078.49     2919.26     32.24 o 
  -1   3   5     5019.24     4770.78     50.60 o 
   0   3   5     2026.92     2116.21     17.63 o 
   1   3   5     9924.08    10099.17    121.03 o 
   2   3   5      106.61       96.41      1.25 o 
   3   3   5     3392.24     3427.95     33.12 o 
   4   3   5     2387.29     2407.05     24.42 o 
   5   3   5      599.85      564.73      5.62 o 
   6   3   5      906.90      951.20      8.44 o 
   7   3   5      141.29      137.06      2.91 o 
   8   3   5     1053.80     1067.15     11.29 o 
   9   3   5      414.40      393.70      6.54 o 
 -10   4   5        4.05        3.53      3.59 o 
  -9   4   5      127.06      144.18      8.35 o 
  -8   4   5        3.40        4.05      5.36 o 
  -7   4   5      167.50      210.50     11.45 o 
  -6   4   5      133.55      179.42      9.09 o 
  -5   4   5        0.21        5.27      3.08 o 
  -4   4   5       81.62      147.10     18.34 o 
  -3   4   5      203.89      269.05     19.86 o 
  -2   4   5      120.78      152.62      7.81 o 
  -1   4   5       93.43       83.59      2.56 o 
   0   4   5        9.16        9.94      1.93 o 
   1   4   5      119.88      123.95      3.21 o 
   2   4   5      883.81      906.10      7.35 o 
   3   4   5       20.42       18.73      0.90 o 
   4   4   5      158.81      161.57      2.09 o 
   5   4   5       35.99       39.77      1.86 o 
   6   4   5       29.95       34.35      1.55 o 
   7   4   5       57.83       67.43      2.21 o 
   8   4   5      152.01      153.31      4.06 o 
   9   4   5       11.56       15.16      3.14 o 
 -10   5   5      175.61      186.98      8.65 o 
  -9   5   5      544.83      550.36     12.32 o 
  -8   5   5      961.69      958.20     17.12 o 
  -7   5   5     1514.32     1520.05     24.92 o 
  -6   5   5     1553.99     1541.33     21.36 o 
  -5   5   5      254.63      245.19      6.47 o 
  -4   5   5     3327.99     3231.53     40.48 o 
  -3   5   5     2372.23     2229.33     24.20 o 
  -2   5   5     1358.91     1309.59     13.06 o 
  -1   5   5     5353.68     5113.86     61.35 o 
   0   5   5       27.98       19.79      1.23 o 
   1   5   5    13142.49    13538.66    177.83 o 
   2   5   5     3229.67     3292.82     36.78 o 
   3   5   5     3300.87     3613.95     69.12 o 
   4   5   5     4148.53     4285.47     67.37 o 
   5   5   5      287.04      298.87      3.14 o 
   6   5   5      871.41      871.73      9.07 o 
   7   5   5      199.79      203.81      2.98 o 
   8   5   5      680.83      697.53      7.47 o 
   9   5   5      306.34      321.08     10.10 o 
 -10   6   5        2.06       -1.70      3.24 o 
  -9   6   5       18.04       22.91      4.08 o 
  -8   6   5       77.44       98.93      5.86 o 
  -7   6   5      537.56      566.75     14.78 o 
  -6   6   5       37.65       47.35      5.25 o 
  -5   6   5      102.29      111.13      5.01 o 
  -4   6   5      204.41      246.19      6.55 o 
  -3   6   5       21.92       18.41      2.42 o 
  -2   6   5      178.67      150.64      2.69 o 
  -1   6   5     2944.32     3046.96     30.42 o 
   0   6   5      605.16      661.24      5.73 o 
   1   6   5     2342.27     2542.21     23.56 o 
   2   6   5      802.56      794.72      8.94 o 
   3   6   5        0.78        3.78      1.31 o 
   4   6   5        0.41        3.13      2.02 o 
   5   6   5      919.54      905.14      7.58 o 
   6   6   5       38.36       46.28      1.45 o 
   7   6   5       41.96       45.41      1.57 o 
   8   6   5      120.68      110.40      4.13 o 
   9   6   5       13.33       11.19      3.29 o 
 -10   7   5      259.60      281.50      8.51 o 
  -9   7   5      166.31      167.70      6.45 o 
  -8   7   5     1216.17     1226.39     22.11 o 
  -7   7   5      614.42      611.04     13.22 o 
  -6   7   5     2437.42     2428.96     33.78 o 
  -5   7   5     3130.91     3015.01     37.58 o 
  -4   7   5     5545.70     5511.84     76.20 o 
  -3   7   5     3418.89     3358.14     39.70 o 
  -2   7   5     2927.24     2887.96     32.09 o 
  -1   7   5     4554.37     4655.03     49.32 o 
   0   7   5    12568.58    12825.78    166.54 o 
   1   7   5     2873.35     3175.21     38.61 o 
   2   7   5     3368.52     3544.39     40.93 o 
   3   7   5      829.28      851.46      9.55 o 
   4   7   5     2338.92     2366.43     33.60 o 
   5   7   5      598.95      592.43      7.89 o 
   6   7   5      209.44      200.53      4.51 o 
   7   7   5      317.08      339.23      6.28 o 
   8   7   5      569.26      580.16     10.39 o 
   9   7   5      416.54      439.71     13.05 o 
 -10   8   5        4.58        2.34      3.38 o 
  -9   8   5       40.03       43.58      4.97 o 
  -8   8   5       39.82       40.00      4.32 o 
  -7   8   5      457.62      465.22      9.75 o 
  -6   8   5        3.13       -2.40      2.40 o 
  -5   8   5      392.00      383.76      9.35 o 
  -4   8   5      188.00      181.46      9.11 o 
  -3   8   5      658.41      640.36      7.50 o 
  -2   8   5      507.99      507.76      7.67 o 
  -1   8   5       94.81       84.09      2.16 o 
   0   8   5      415.72      402.44      4.40 o 
   1   8   5       33.60       38.65      1.05 o 
   2   8   5      618.93      615.89      6.71 o 
   3   8   5     1120.81     1126.75     15.41 o 
   4   8   5       64.35       75.66      3.42 o 
   5   8   5      804.52      812.08      9.81 o 
   6   8   5       46.35       41.33      3.36 o 
   7   8   5       57.96       52.81      1.64 o 
   8   8   5       26.08       22.31      2.98 o 
   9   8   5      101.25       94.15      9.42 o 
 -10   9   5        9.46        6.76      3.39 o 
  -9   9   5      430.30      464.07     11.29 o 
  -8   9   5      493.34      475.14      9.97 o 
  -7   9   5      553.00      580.51     11.68 o 
  -6   9   5     1626.49     1631.09     22.64 o 
  -5   9   5      106.76      108.99      3.53 o 
  -4   9   5     5571.36     5426.15     72.12 o 
  -3   9   5      300.34      310.36      4.68 o 
  -2   9   5      984.09      911.78      9.22 o 
  -1   9   5     1990.54     1863.82     17.28 o 
   0   9   5     2358.65     2433.66     21.63 o 
   1   9   5     3161.40     3227.30     31.86 o 
   2   9   5      636.30      705.55      7.40 o 
   3   9   5     2906.40     2964.16     41.74 o 
   4   9   5     2073.81     2132.25     39.05 o 
   5   9   5      123.83      135.54      2.90 o 
   6   9   5     1584.25     1572.42     21.26 o 
   7   9   5      135.40      135.69      4.38 o 
   8   9   5      807.10      796.35     17.36 o 
   9   9   5      515.42      508.32     16.43 o 
 -10  10   5       17.15       18.03      4.94 o 
  -9  10   5        2.22       -1.40      2.46 o 
  -8  10   5        5.46        2.52      2.36 o 
  -7  10   5        2.26        0.94      2.30 o 
  -6  10   5        1.06       -0.75      2.49 o 
  -5  10   5       98.73      106.47      4.07 o 
  -4  10   5        8.96        5.18      2.15 o 
  -3  10   5        1.38        1.45      1.27 o 
  -2  10   5       19.77       17.02      1.70 o 
  -1  10   5        5.71       16.44      1.69 o 
   0  10   5      226.01      247.88      3.44 o 
   1  10   5       65.90       70.94      1.43 o 
   2  10   5       27.55       21.79      1.49 o 
   3  10   5       17.29       23.60      1.69 o 
   4  10   5      368.80      357.41      9.68 o 
   5  10   5        1.69        3.12      1.25 o 
   6  10   5      169.87      155.41      4.13 o 
   7  10   5        1.51        1.88      1.91 o 
   8  10   5       40.12       46.26      4.89 o 
   9  10   5        1.32       -1.01      3.20 o 
 -10  11   5       66.11       64.84      4.09 o 
  -9  11   5      223.53      247.08      6.58 o 
  -8  11   5      108.57      117.61      4.82 o 
  -7  11   5      881.86      874.77     12.92 o 
  -6  11   5     1812.28     1763.73     23.63 o 
  -5  11   5     1206.36     1181.75     14.84 o 
  -4  11   5     2652.92     2631.95     33.45 o 
  -3  11   5      313.32      337.46      5.97 o 
  -2  11   5      348.09      331.97      4.26 o 
  -1  11   5     1626.41     1684.06     16.50 o 
   0  11   5     1400.67     1436.28     13.18 o 
   1  11   5     4625.38     4786.30     51.63 o 
   2  11   5      695.34      719.16      8.76 o 
   3  11   5     1350.16     1381.16     25.17 o 
   4  11   5     2261.32     2250.34     42.86 o 
   5  11   5      721.39      732.48     18.06 o 
   6  11   5      850.03      857.73     10.71 o 
   7  11   5      318.63      315.28      7.99 o 
   8  11   5      767.50      774.25     18.47 o 
   9  11   5      290.06      284.06     14.80 o 
  -9  12   5       42.68       43.00      4.27 o 
  -8  12   5       49.53       51.96      3.68 o 
  -7  12   5      299.68      294.28      6.35 o 
  -6  12   5      110.93      111.13      4.46 o 
  -5  12   5      101.96      105.72      5.37 o 
  -4  12   5      107.29      116.32      4.23 o 
  -3  12   5      587.61      607.16      8.17 o 
  -2  12   5      980.39      996.50     11.32 o 
  -1  12   5      246.84      227.85      3.66 o 
   0  12   5       30.17       35.62      2.03 o 
   1  12   5      107.08       98.45      1.50 o 
   2  12   5       16.48       21.23      1.44 o 
   3  12   5      608.87      625.71     13.40 o 
   4  12   5      334.47      337.17     10.00 o 
   5  12   5      179.19      203.00     12.25 o 
   6  12   5       38.42       42.69      3.96 o 
   7  12   5        2.54        1.30      3.05 o 
   8  12   5      196.56      181.71      7.48 o 
  -9  13   5        0.61        4.45      2.45 o 
  -8  13   5      208.73      247.86      6.58 o 
  -7  13   5      258.02      260.06      6.00 o 
  -6  13   5       37.26       37.79      3.74 o 
  -5  13   5     2281.95     2331.68     30.04 o 
  -4  13   5      176.55      179.57      4.50 o 
  -3  13   5      946.72      895.48     10.68 o 
  -2  13   5      324.10      336.55      5.40 o 
  -1  13   5      245.13      249.37      4.17 o 
   0  13   5     3828.30     3873.33     40.82 o 
   1  13   5      108.72      103.38      2.49 o 
   2  13   5     1135.71     1156.40     15.33 o 
   3  13   5      348.87      342.74      9.45 o 
   4  13   5     1344.76     1427.47     28.20 o 
   5  13   5     1674.60     1726.40     44.16 o 
   6  13   5      188.39      205.63      8.57 o 
   7  13   5     1002.56      998.08     18.49 o 
   8  13   5      821.80      840.18     19.08 o 
  -9  14   5        6.70        2.95      2.75 o 
  -8  14   5      101.89       89.26      4.07 o 
  -7  14   5        0.64       -0.97      2.63 o 
  -6  14   5      112.46      114.17      4.68 o 
  -5  14   5      144.60      132.60      5.49 o 
  -4  14   5       15.95        6.63      3.37 o 
  -3  14   5       11.56        7.37      2.24 o 
  -2  14   5      201.37      181.74      4.45 o 
  -1  14   5        7.45        8.53      1.50 o 
   0  14   5       58.86       58.79      1.55 o 
   1  14   5      239.84      231.34      4.01 o 
   2  14   5        2.49        8.82      1.73 o 
   3  14   5      248.24      257.61      8.77 o 
   4  14   5       39.57       46.82      6.85 o 
   5  14   5       74.53       74.68      7.23 o 
   6  14   5        0.20        3.60      3.34 o 
   7  14   5        7.89       10.79      3.76 o 
   8  14   5       26.96       24.30      4.75 o 
  -9  15   5      234.88      268.28      8.10 o 
  -8  15   5      172.96      181.68      8.86 o 
  -7  15   5      463.02      471.36      9.46 o 
  -6  15   5      912.57      913.26     13.83 o 
  -5  15   5      474.22      456.88      8.51 o 
  -4  15   5     1281.40     1242.37     17.61 o 
  -3  15   5       66.66       64.61      3.24 o 
  -2  15   5      775.45      779.28      9.60 o 
  -1  15   5      533.29      515.51      7.33 o 
   0  15   5     1640.72     1666.00     16.20 o 
   1  15   5     3393.06     3392.05     41.15 o 
   2  15   5     1586.92     1722.32     21.15 o 
   3  15   5     2054.63     2071.73     45.12 o 
   4  15   5     1676.12     1826.41     41.18 o 
   5  15   5      859.93      876.12     22.87 o 
   6  15   5      786.45      824.33     19.42 o 
   7  15   5      446.48      482.01     11.85 o 
   8  15   5      690.86      751.08     17.07 o 
  -9  16   5        2.37       -2.05      2.72 o 
  -8  16   5      121.49      110.46      6.49 o 
  -7  16   5       15.35       12.77      2.77 o 
  -6  16   5      261.67      239.57      7.60 o 
  -5  16   5       15.06       12.76      3.07 o 
  -4  16   5       11.54        7.13      2.99 o 
  -3  16   5      244.72      203.00      5.28 o 
  -2  16   5        3.59        4.14      1.73 o 
  -1  16   5      134.02      124.90      2.70 o 
   0  16   5        0.86        2.71      1.48 o 
   1  16   5        7.15        6.21      1.84 o 
   2  16   5      254.43      261.98      8.30 o 
   3  16   5       54.22       56.38      7.21 o 
   4  16   5       59.57       62.10      6.23 o 
   5  16   5       16.18       25.88      5.97 o 
   6  16   5        1.73       -0.43      3.66 o 
   7  16   5        4.90        4.41      3.50 o 
  -8  17   5      127.61      120.54      7.07 o 
  -7  17   5      237.93      272.38      8.04 o 
  -6  17   5      546.41      562.77     10.30 o 
  -5  17   5      291.51      263.55      8.87 o 
  -4  17   5     2042.87     2036.57     29.29 o 
  -3  17   5      397.77      423.09      7.94 o 
  -2  17   5      316.07      314.64      5.88 o 
  -1  17   5     2311.28     2340.71     26.04 o 
   0  17   5     1474.81     1513.65     16.57 o 
   1  17   5     2093.22     2085.74     32.36 o 
   2  17   5      158.78      145.17      5.90 o 
   3  17   5     1326.79     1388.13     29.12 o 
   4  17   5      616.90      680.93     17.20 o 
   5  17   5      350.79      368.46     12.12 o 
   6  17   5      523.64      552.07     14.05 o 
   7  17   5      198.34      221.15      9.50 o 
  -8  18   5       18.46       17.22      3.14 o 
  -7  18   5       21.02       22.00      2.91 o 
  -6  18   5       26.88       27.94      3.28 o 
  -5  18   5        0.07       -2.14      2.14 o 
  -4  18   5        5.68        5.28      2.31 o 
  -3  18   5       57.02       57.95      3.91 o 
  -2  18   5        0.25        1.37      1.30 o 
  -1  18   5       78.07       67.22      3.09 o 
   0  18   5       77.19       74.40      2.41 o 
   1  18   5      136.85      146.45      2.60 o 
   2  18   5      142.97      157.92      7.66 o 
   3  18   5       36.63       37.34      5.67 o 
   4  18   5      229.50      225.34      9.61 o 
   5  18   5       66.27       67.44      8.16 o 
   6  18   5        5.79        8.48      4.92 o 
   7  18   5        4.73        1.96      3.96 o 
  -8  19   5      338.83      342.46     11.18 o 
  -7  19   5      276.97      284.36      9.60 o 
  -6  19   5      211.15      170.02      5.20 o 
  -5  19   5      764.53      788.57     13.96 o 
  -4  19   5      222.90      241.61      6.93 o 
  -3  19   5     1633.36     1620.77     23.17 o 
  -2  19   5      207.76      203.17      3.82 o 
  -1  19   5      917.01      930.77     10.29 o 
   0  19   5     1037.49     1042.22     12.52 o 
   1  19   5     1459.54     1404.55     39.51 o 
   2  19   5      892.73      909.01     20.35 o 
   3  19   5     1035.31     1164.81     26.18 o 
   4  19   5      515.54      534.22     17.35 o 
   5  19   5      552.53      569.65     18.88 o 
   6  19   5      150.59      157.79      9.44 o 
   7  19   5      420.21      449.42     14.14 o 
  -7  20   5        0.36        0.12      2.31 o 
  -6  20   5       28.69       25.82      3.78 o 
  -5  20   5        9.37        3.74      2.20 o 
  -4  20   5       68.66       53.07      3.57 o 
  -3  20   5       16.17       14.70      3.51 o 
  -2  20   5       67.38       65.77      2.40 o 
  -1  20   5      577.09      559.18     11.45 o 
   0  20   5       23.05       26.11      1.62 o 
   1  20   5        9.63        5.04      0.75 o 
   2  20   5       30.80       32.80      5.20 o 
   3  20   5      483.08      499.83     14.53 o 
   4  20   5       12.25       10.12      5.41 o 
   5  20   5       18.88       28.63      5.62 o 
   6  20   5       13.48       12.11      4.74 o 
  -7  21   5      247.46      258.59      8.37 o 
  -6  21   5      116.94      121.09      4.36 o 
  -5  21   5      267.97      269.88      7.01 o 
  -4  21   5      465.91      448.39      7.61 o 
  -3  21   5      331.02      328.53      6.80 o 
  -2  21   5      294.05      303.09      4.83 o 
  -1  21   5      428.65      442.76      8.20 o 
   0  21   5      264.56      235.38      6.31 o 
   1  21   5      823.85      751.91     25.31 o 
   2  21   5      234.97      246.16      9.74 o 
   3  21   5      270.94      288.67     10.62 o 
   4  21   5      343.88      356.18     14.58 o 
   5  21   5      145.17      158.27      9.08 o 
   6  21   5      205.03      207.59     11.44 o 
  -6  22   5       12.68       13.04      2.56 o 
  -5  22   5       13.36       12.65      2.80 o 
  -4  22   5        0.05        0.55      2.08 o 
  -3  22   5      179.05      167.87      4.20 o 
  -2  22   5        6.89        4.56      1.84 o 
  -1  22   5       71.59       77.51      3.19 o 
   0  22   5      180.37      157.13      4.25 o 
   1  22   5       30.03       28.31      3.58 o 
   2  22   5       96.22      104.63      7.12 o 
   3  22   5       34.57       39.73      7.90 o 
   4  22   5      138.10      149.19      9.02 o 
   5  22   5        8.63        7.83      6.38 o 
  -6  23   5      214.59      235.34      7.01 o 
  -5  23   5       52.30       48.46      3.09 o 
  -4  23   5      800.13      770.01     15.09 o 
  -3  23   5      256.93      250.97      9.45 o 
  -2  23   5      415.59      427.78      9.24 o 
  -1  23   5      377.55      378.46      7.20 o 
   0  23   5       60.59       52.05      3.32 o 
   1  23   5      805.92      783.87     28.86 o 
   2  23   5      145.31      146.59     10.22 o 
   3  23   5      369.35      401.43     19.88 o 
   4  23   5      569.14      587.29     17.84 o 
   5  23   5      159.12      175.14      9.37 o 
  -5  24   5        3.51        2.83      2.10 o 
  -4  24   5        1.26        1.54      2.69 o 
  -3  24   5        9.52        6.53      2.38 o 
  -2  24   5      193.09      185.23      5.49 o 
  -1  24   5        1.75       -0.44      1.53 o 
   0  24   5      255.02      237.64      8.22 o 
   1  24   5      230.59      278.99     13.40 o 
   2  24   5        5.80        8.77      7.43 o 
   3  24   5       31.22       31.67      6.03 o 
   4  24   5        3.65        6.95      4.96 o 
  -4  25   5      233.89      217.90      7.88 o 
  -3  25   5      336.50      330.07     11.47 o 
  -2  25   5      172.53      176.99      5.41 o 
  -1  25   5      198.70      192.54      5.20 o 
   0  25   5      235.86      233.22      6.93 o 
   1  25   5      273.10      314.81     14.54 o 
   2  25   5      325.82      337.72     14.39 o 
   3  25   5      502.19      572.23     32.35 o 
  -3  26   5        4.67        3.60      2.44 o 
  -2  26   5       18.26       13.97      3.23 o 
  -1  26   5        2.36        2.87      2.04 o 
   0  26   5        1.02       -0.48      3.15 o 
   1  26   5       41.16       42.16      8.21 o 
   2  26   5        2.74        5.44      4.62 o 
  -2  27   5      338.00      326.04      9.79 o 
  -1  27   5      205.08      205.39      6.95 o 
   0  27   5      475.13      531.19     30.31 o 
   1  27   5      301.83      281.14     14.73 o 
 -10   0   6      558.50      558.83     18.26 o 
  -9   0   6      303.69      363.66     16.62 o 
  -8   0   6      229.44      232.44     10.69 o 
  -7   0   6     1479.11     1552.90     60.13 o 
  -6   0   6        6.75       12.81      3.82 o 
  -5   0   6     1005.30     1039.22     26.75 o 
  -4   0   6      532.27      539.52     10.96 o 
  -3   0   6      749.94      649.05     42.50 o 
  -2   0   6       62.48       90.32      3.24 o 
  -1   0   6       27.71       35.76      3.65 o 
   0   0   6     6603.64     6598.38    109.44 o 
   1   0   6      753.89      737.56      8.58 o 
   2   0   6      305.72      324.05      4.08 o 
   3   0   6      455.48      464.51      7.39 o 
   4   0   6       32.98       31.90      2.81 o 
   5   0   6      771.16      802.04     13.45 o 
   6   0   6      273.15      274.33      6.17 o 
   7   0   6      404.75      378.71      6.64 o 
   8   0   6      622.01      649.18     15.47 o 
   9   0   6        2.57        5.99      5.14 o 
 -10   1   6       35.91       34.07      5.36 o 
  -9   1   6      101.03      113.80      7.12 o 
  -8   1   6       61.71      101.20     19.65 o 
  -7   1   6      167.54      220.37      9.65 o 
  -6   1   6        4.02        5.67      2.74 o 
  -5   1   6      169.26      206.88      5.36 o 
  -4   1   6        4.55        7.31      2.26 o 
  -3   1   6      781.77      782.87     10.18 o 
  -2   1   6      184.12      180.27      3.02 o 
  -1   1   6       20.27       23.76      2.13 o 
   0   1   6       64.86       65.16      2.06 o 
   1   1   6      956.13      890.51      6.85 o 
   2   1   6      483.53      490.15      4.14 o 
   3   1   6      201.07      187.82      2.82 o 
   4   1   6      131.82      125.63      2.42 o 
   5   1   6       13.31       17.21      1.13 o 
   6   1   6      149.92      170.06      2.75 o 
   7   1   6      281.01      303.33      4.34 o 
   8   1   6       24.22       19.99      1.70 o 
   9   1   6        0.77        1.39      2.40 o 
 -10   2   6      154.59      155.39      7.66 o 
  -9   2   6      622.68      602.15     15.13 o 
  -8   2   6     1118.26     1179.09     26.62 o 
  -7   2   6      570.46      583.08     13.89 o 
  -6   2   6     1355.76     1386.03     22.32 o 
  -5   2   6     1211.43     1239.49     16.55 o 
  -4   2   6     1717.48     1631.14     22.20 o 
  -3   2   6     1350.07     1324.96     19.69 o 
  -2   2   6       22.60       29.41      3.69 o 
  -1   2   6     4232.52     4130.65     43.58 o 
   0   2   6     3148.20     3235.15     29.37 o 
   1   2   6     2539.75     2530.66     21.72 o 
   2   2   6     1007.25      993.76      8.07 o 
   3   2   6       94.37      108.62      2.25 o 
   4   2   6     2346.30     2335.22     23.74 o 
   5   2   6      407.95      406.99      4.53 o 
   6   2   6      784.92      761.66      7.20 o 
   7   2   6      690.49      677.97     10.18 o 
   8   2   6      692.89      661.53     12.44 o 
   9   2   6      749.82      694.98     13.38 o 
 -10   3   6        0.73        2.75      3.83 o 
  -9   3   6       59.53       75.93      6.89 o 
  -8   3   6      218.64      279.98      9.27 o 
  -7   3   6       20.85       23.79      3.64 o 
  -6   3   6        0.47       -2.11      4.41 o 
  -5   3   6        0.16       -0.14      1.97 o 
  -4   3   6       33.24       49.56      4.80 o 
  -3   3   6        1.24        0.53      1.78 o 
  -2   3   6       44.21       48.97      2.38 o 
  -1   3   6     1005.74     1091.78     10.73 o 
   0   3   6       79.63       84.42      2.29 o 
   1   3   6       71.20       62.88      3.51 o 
   2   3   6       11.52       17.53      2.15 o 
   3   3   6     1650.37     1612.75     14.41 o 
   4   3   6       35.63       36.68      1.18 o 
   5   3   6      184.46      184.67      2.17 o 
   6   3   6       14.19       15.63      1.49 o 
   7   3   6        0.21        1.89      1.10 o 
   8   3   6      200.74      197.00      4.95 o 
   9   3   6        2.53        1.24      2.27 o 
 -10   4   6      179.54      195.98      8.43 o 
  -9   4   6      435.42      433.62     11.43 o 
  -8   4   6     1424.53     1521.97     27.93 o 
  -7   4   6      161.04      157.02      6.27 o 
  -6   4   6     1800.45     1880.38     27.60 o 
  -5   4   6      987.70      907.01     14.27 o 
  -4   4   6     2414.82     2516.10     30.24 o 
  -3   4   6     4145.73     3979.69     48.27 o 
  -2   4   6      316.57      307.86      4.12 o 
  -1   4   6     6507.91     6253.17     73.02 o 
   0   4   6     2750.94     2762.18     25.14 o 
   1   4   6     4097.75     4193.19     40.22 o 
   2   4   6     1936.40     1936.31     15.49 o 
   3   4   6       73.83       72.68      1.47 o 
   4   4   6     3802.46     3872.00     43.17 o 
   5   4   6      267.01      266.51      3.09 o 
   6   4   6     1543.56     1579.30     15.03 o 
   7   4   6     1024.65      976.82     13.61 o 
   8   4   6      176.49      174.03      5.10 o 
   9   4   6      458.32      434.38     10.01 o 
 -10   5   6       52.01       48.00      5.88 o 
  -9   5   6       75.54       86.78      7.69 o 
  -8   5   6      174.02      224.12     21.30 o 
  -7   5   6        0.41        4.01      3.37 o 
  -6   5   6      171.11      168.73      5.75 o 
  -5   5   6     1021.83      990.06     19.88 o 
  -4   5   6     1049.80     1108.96     14.74 o 
  -3   5   6      170.29      172.81      4.23 o 
  -2   5   6      505.87      530.85      6.98 o 
  -1   5   6      104.19      110.22      3.15 o 
   0   5   6      193.94      148.67      2.89 o 
   1   5   6     1767.87     1774.21     15.00 o 
   2   5   6      531.21      497.33      5.02 o 
   3   5   6        1.95        2.16      0.62 o 
   4   5   6      102.90       99.99      4.44 o 
   5   5   6      105.00      103.65      1.69 o 
   6   5   6      714.15      683.20      6.42 o 
   7   5   6      143.76      137.42      4.76 o 
   8   5   6       26.06       28.52      2.70 o 
   9   5   6        0.04       -1.73      2.49 o 
 -10   6   6      362.56      372.98     12.48 o 
  -9   6   6      310.12      337.53     10.01 o 
  -8   6   6      855.50      873.82     17.08 o 
  -7   6   6     2254.22     2250.07     41.14 o 
  -6   6   6      533.22      540.65     10.41 o 
  -5   6   6     4759.52     4654.02     61.62 o 
  -4   6   6     1364.62     1369.51     17.04 o 
  -3   6   6     2182.26     2087.54     23.64 o 
  -2   6   6     4967.26     5017.22     62.54 o 
  -1   6   6     1086.89     1111.99     10.65 o 
   0   6   6     7656.14     8042.28     93.50 o 
   1   6   6     3019.09     2963.38     27.39 o 
   2   6   6     2091.43     2144.39     19.82 o 
   3   6   6     3874.71     3841.54     53.93 o 
   4   6   6      803.23      833.17     13.46 o 
   5   6   6     3679.07     3712.74     52.38 o 
   6   6   6      704.96      715.26     15.14 o 
   7   6   6     1030.69     1000.86     13.40 o 
   8   6   6      930.90      935.76     15.39 o 
   9   6   6      186.31      157.32      5.44 o 
 -10   7   6       12.03       11.71      4.05 o 
  -9   7   6       46.71       55.53      5.08 o 
  -8   7   6        3.82        4.64      3.49 o 
  -7   7   6       78.92      109.07      7.87 o 
  -6   7   6        0.26        1.74      2.18 o 
  -5   7   6       52.96       58.18      9.74 o 
  -4   7   6      359.48      375.80      6.26 o 
  -3   7   6        3.82        1.13      2.03 o 
  -2   7   6      151.20      144.36      5.56 o 
  -1   7   6       60.70       64.52      1.71 o 
   0   7   6      341.51      363.61      4.01 o 
   1   7   6      376.33      400.09      3.47 o 
   2   7   6      188.90      203.45      3.48 o 
   3   7   6       91.42      113.40      8.92 o 
   4   7   6       15.28       16.12      3.01 o 
   5   7   6      411.86      439.01      9.98 o 
   6   7   6      167.10      159.29      4.27 o 
   7   7   6       93.77       94.93      3.64 o 
   8   7   6        0.01        3.28      1.99 o 
 -10   8   6      155.58      151.21      7.08 o 
  -9   8   6      137.76      157.00      7.18 o 
  -8   8   6      411.89      423.16      9.78 o 
  -7   8   6      867.30      892.03     12.93 o 
  -6   8   6       28.88       30.88      3.55 o 
  -5   8   6       56.91       68.29      3.13 o 
  -4   8   6     2107.28     2013.85     24.64 o 
  -3   8   6     1701.29     1733.75     20.35 o 
  -2   8   6     1107.26     1103.84     13.11 o 
  -1   8   6     2082.74     2010.94     18.26 o 
   0   8   6     3257.50     3365.00     32.74 o 
   1   8   6      809.75      799.78      6.20 o 
   2   8   6      132.26      134.48      3.17 o 
   3   8   6      997.31      981.05     14.31 o 
   4   8   6     1388.75     1446.13     20.82 o 
   5   8   6     1171.50     1248.39     18.91 o 
   6   8   6      286.50      297.96      6.06 o 
   7   8   6      874.98      910.02     14.76 o 
   8   8   6      556.08      530.37      9.13 o 
 -10   9   6       29.03       24.20     17.21 o 
  -9   9   6       72.33       64.00      4.57 o 
  -8   9   6       13.86        8.22      2.98 o 
  -7   9   6        1.86        1.88      2.36 o 
  -6   9   6      153.47      132.15      5.24 o 
  -5   9   6        8.44        3.89      1.88 o 
  -4   9   6      903.85      885.51     12.23 o 
  -3   9   6       36.34       52.41      6.33 o 
  -2   9   6      131.15      133.14      3.05 o 
  -1   9   6      642.61      667.98      6.98 o 
   0   9   6      345.71      344.66      3.72 o 
   1   9   6        7.93       14.91      1.52 o 
   2   9   6      254.65      283.12      4.56 o 
   3   9   6      124.64      132.03      3.45 o 
   4   9   6        2.46        0.45      2.70 o 
   5   9   6      531.87      524.15      9.44 o 
   6   9   6        0.06        2.86      1.44 o 
   7   9   6       54.35       55.08      2.76 o 
   8   9   6       19.67       13.59      3.68 o 
  -9  10   6      211.90      218.32      7.20 o 
  -8  10   6      947.32      931.76     15.93 o 
  -7  10   6       87.34      105.04      5.01 o 
  -6  10   6     2347.43     2318.15     32.87 o 
  -5  10   6       63.34       70.27      4.28 o 
  -4  10   6     1213.52     1227.76     16.11 o 
  -3  10   6     1335.65     1308.68     15.45 o 
  -2  10   6      114.55      110.57      3.46 o 
  -1  10   6     4460.48     4627.10     51.86 o 
   0  10   6      236.48      239.90      2.73 o 
   1  10   6     3078.83     3212.76     37.98 o 
   2  10   6     2423.24     2391.25     27.63 o 
   3  10   6      539.85      538.02     15.78 o 
   4  10   6     2752.31     2835.85     58.86 o 
   5  10   6      135.33      162.93     10.67 o 
   6  10   6      780.91      775.92     10.32 o 
   7  10   6      531.51      546.56     13.61 o 
   8  10   6      222.17      237.66     10.56 o 
  -9  11   6       49.06       49.92      4.93 o 
  -8  11   6       91.57       90.55      5.44 o 
  -7  11   6       28.92       34.15      3.64 o 
  -6  11   6      178.78      191.45      6.73 o 
  -5  11   6      391.58      398.31      7.36 o 
  -4  11   6      283.45      283.41      5.50 o 
  -3  11   6     2027.27     1999.01     23.84 o 
  -2  11   6       90.41       90.41      3.28 o 
  -1  11   6       87.29       91.34      3.40 o 
   0  11   6      669.69      648.11      6.40 o 
   1  11   6      123.59      134.81      3.81 o 
   2  11   6      750.56      734.05      8.62 o 
   3  11   6      399.13      398.23      9.78 o 
   4  11   6       10.81        9.05      4.66 o 
   5  11   6       39.00       37.61      5.19 o 
   6  11   6      228.68      234.87      7.66 o 
   7  11   6        0.16        2.76      2.70 o 
   8  11   6       41.62       37.91      5.94 o 
  -9  12   6      187.42      168.56      5.96 o 
  -8  12   6      757.65      761.94     13.47 o 
  -7  12   6      745.86      748.03     11.92 o 
  -6  12   6       66.44       58.50      4.14 o 
  -5  12   6      185.93      161.88      5.31 o 
  -4  12   6      260.62      264.75      5.75 o 
  -3  12   6      915.19      914.59     11.18 o 
  -2  12   6     2756.77     2696.55     34.68 o 
  -1  12   6      592.27      598.39      7.56 o 
   0  12   6     1867.11     1926.20     18.74 o 
   1  12   6      420.89      433.94      5.97 o 
   2  12   6       61.90       71.55      2.50 o 
   3  12   6     1431.46     1460.52     32.46 o 
   4  12   6      463.39      505.52     14.88 o 
   5  12   6      592.81      613.36     16.64 o 
   6  12   6      143.76      159.15      7.93 o 
   7  12   6      344.34      360.58     11.28 o 
   8  12   6      488.03      498.57     15.89 o 
  -9  13   6        1.72        7.21      3.31 o 
  -8  13   6        3.77       -0.90      3.30 o 
  -7  13   6        3.36       -0.33      2.48 o 
  -6  13   6       15.40       13.86      3.04 o 
  -5  13   6        4.39        7.10      2.48 o 
  -4  13   6        6.85       10.06      2.30 o 
  -3  13   6      321.82      303.69      7.37 o 
  -2  13   6        4.41        6.61      3.00 o 
  -1  13   6       11.09       13.66      2.02 o 
   0  13   6        2.97        3.76      1.46 o 
   1  13   6        2.87        2.88      1.87 o 
   2  13   6       41.38       33.64      1.97 o 
   3  13   6      117.86      110.92      2.99 o 
   4  13   6        1.92        6.33      4.54 o 
   5  13   6       84.25       87.13      7.28 o 
   6  13   6       23.45       20.41      4.08 o 
   7  13   6        1.08        0.28      2.70 o 
   8  13   6        5.43        5.04      4.71 o 
  -9  14   6      257.66      258.21      9.71 o 
  -8  14   6      820.46      823.11     15.29 o 
  -7  14   6      885.07      859.30     14.78 o 
  -6  14   6      421.08      429.09      7.62 o 
  -5  14   6     1524.62     1544.87     21.14 o 
  -4  14   6      897.49      920.86     12.13 o 
  -3  14   6     2261.93     2118.02     30.44 o 
  -2  14   6     2600.12     2658.10     36.89 o 
  -1  14   6     2568.46     2513.25     31.68 o 
   0  14   6     2145.30     2208.69     21.25 o 
   1  14   6     2507.85     2462.79     29.34 o 
   2  14   6     1642.01     1724.52     31.05 o 
   3  14   6     1549.97     1586.38     35.57 o 
   4  14   6      908.33      915.76     23.34 o 
   5  14   6      940.76      985.97     25.00 o 
   6  14   6      362.55      377.42     10.61 o 
   7  14   6      647.64      682.77     16.35 o 
  -8  15   6       50.18       47.45      5.20 o 
  -7  15   6       34.05       29.76      3.77 o 
  -6  15   6       50.06       49.98      3.47 o 
  -5  15   6       55.03       58.16      3.41 o 
  -4  15   6      623.45      597.52     10.95 o 
  -3  15   6     1365.82     1357.59     20.24 o 
  -2  15   6       58.00       63.95      7.39 o 
  -1  15   6      112.71      119.44      5.56 o 
   0  15   6       57.88       53.97      4.59 o 
   1  15   6       98.79       99.83      5.13 o 
   2  15   6      197.08      218.95      5.12 o 
   3  15   6       19.41       20.66      5.75 o 
   4  15   6        8.61        7.53      4.54 o 
   5  15   6       49.21       57.26      6.08 o 
   6  15   6       24.06       23.68      4.66 o 
   7  15   6       32.98       36.53      5.84 o 
  -8  16   6      871.71      811.56     16.35 o 
  -7  16   6      354.89      337.73      9.26 o 
  -6  16   6     1225.84     1241.22     19.22 o 
  -5  16   6      107.23      118.70      5.67 o 
  -4  16   6      780.90      739.31     15.02 o 
  -3  16   6     2739.88     2808.40     41.98 o 
  -2  16   6      195.40      209.51      5.39 o 
  -1  16   6     3635.84     3655.84     47.25 o 
   0  16   6      528.78      501.34      5.95 o 
   1  16   6      450.47      451.93      9.28 o 
   2  16   6     1801.30     1832.06     47.78 o 
   3  16   6      247.85      252.78     12.98 o 
   4  16   6     2898.91     3007.25     64.96 o 
   5  16   6      266.73      295.50     10.93 o 
   6  16   6      489.61      531.36     12.59 o 
   7  16   6      721.49      758.35     18.77 o 
  -8  17   6      147.39      145.71      6.10 o 
  -7  17   6        2.04        0.60      2.37 o 
  -6  17   6       44.50       45.28      4.56 o 
  -5  17   6        6.60        6.67      2.98 o 
  -4  17   6      260.06      248.61      7.53 o 
  -3  17   6       23.88       24.35      3.96 o 
  -2  17   6      247.94      257.38      5.89 o 
  -1  17   6      119.14      115.15      6.48 o 
   0  17   6      135.49      133.58      2.93 o 
   1  17   6       91.49      103.01      4.21 o 
   2  17   6      270.64      261.12      8.15 o 
   3  17   6       54.43       46.49      6.92 o 
   4  17   6      109.72      107.94      8.21 o 
   5  17   6        1.25       -1.35      3.82 o 
   6  17   6       26.01       27.66      5.01 o 
  -7  18   6      282.09      301.28      8.53 o 
  -6  18   6      124.05      121.33      5.40 o 
  -5  18   6      571.06      564.57     10.53 o 
  -4  18   6      649.19      668.11     11.90 o 
  -3  18   6     1370.38     1392.18     21.33 o 
  -2  18   6      899.74      876.02     14.54 o 
  -1  18   6      848.62      820.92     16.89 o 
   0  18   6     2407.68     2303.33     53.49 o 
   1  18   6      417.48      440.00     15.84 o 
   2  18   6     1475.12     1354.28     63.52 o 
   3  18   6      300.85      331.12     11.37 o 
   4  18   6     1158.70     1179.45     27.44 o 
   5  18   6      762.98      822.56     24.50 o 
   6  18   6      404.64      415.93     12.59 o 
  -7  19   6        0.03       -2.43      2.59 o 
  -6  19   6        3.55        5.51      3.59 o 
  -5  19   6      136.58      131.97      4.91 o 
  -4  19   6       45.85       46.20      3.43 o 
  -3  19   6       46.98       41.46      3.20 o 
  -2  19   6       26.38       37.46      3.54 o 
  -1  19   6       18.03       17.26      1.74 o 
   0  19   6      101.50       82.52      4.33 o 
   1  19   6       46.63       37.19      2.91 o 
   2  19   6        0.37        1.37      1.20 o 
   3  19   6       16.28       16.55      5.09 o 
   4  19   6       17.83       13.54      6.18 o 
   5  19   6        5.12        7.94      5.97 o 
   6  19   6        0.16        3.67      4.15 o 
  -7  20   6      378.88      355.25      9.27 o 
  -6  20   6       25.31       24.49      3.49 o 
  -5  20   6      374.88      342.61      7.50 o 
  -4  20   6      122.88      146.93      4.74 o 
  -3  20   6      188.38      193.58      7.42 o 
  -2  20   6      636.11      599.13     12.80 o 
  -1  20   6      136.77      140.30      5.44 o 
   0  20   6      955.18      946.77     32.45 o 
   1  20   6      518.59      504.69     24.18 o 
   2  20   6      345.41      372.25     12.79 o 
   3  20   6      838.85      864.50     21.45 o 
   4  20   6      330.82      341.62     14.90 o 
   5  20   6      516.62      536.71     16.72 o 
  -6  21   6        1.82        1.19      2.25 o 
  -5  21   6       33.07       39.48      4.36 o 
  -4  21   6       10.26       13.26      2.64 o 
  -3  21   6      108.04       99.77      3.37 o 
  -2  21   6        5.46        6.99      1.93 o 
  -1  21   6       18.28       18.25      4.17 o 
   0  21   6        0.04       -0.42      1.30 o 
   1  21   6      168.57      166.65      7.31 o 
   2  21   6       34.74       38.87      5.77 o 
   3  21   6        0.12       -1.72      5.20 o 
   4  21   6       41.28       42.78      7.98 o 
   5  21   6       31.43       23.72      5.99 o 
  -6  22   6      294.69      289.97      8.27 o 
  -5  22   6      180.83      183.44      5.64 o 
  -4  22   6      313.02      302.67      8.49 o 
  -3  22   6      410.23      389.32      7.49 o 
  -2  22   6      106.03      108.08      6.05 o 
  -1  22   6     1032.57      997.50     32.81 o 
   0  22   6      320.73      300.44     12.16 o 
   1  22   6     1109.62     1152.25     22.41 o 
   2  22   6      302.50      327.58     21.91 o 
   3  22   6      188.37      204.21     18.32 o 
   4  22   6      670.27      705.92     27.92 o 
  -5  23   6        0.03       -2.17      2.17 o 
  -4  23   6       17.74       15.68      3.59 o 
  -3  23   6       27.91       23.39      2.65 o 
  -2  23   6       15.99       14.93      3.40 o 
  -1  23   6        0.15        0.38      1.60 o 
   0  23   6        0.18        1.84      3.23 o 
   1  23   6        0.03        0.71      3.36 o 
   2  23   6        3.94       -0.44      3.52 o 
   3  23   6        0.00        0.48      4.93 o 
   4  23   6        4.25        4.57      5.03 o 
  -4  24   6      551.28      550.94     15.37 o 
  -3  24   6      344.76      331.01      7.88 o 
  -2  24   6      168.69      168.73      7.45 o 
  -1  24   6      796.26      732.06     32.22 o 
   0  24   6      677.03      721.75     18.13 o 
   1  24   6      816.90      894.67     33.35 o 
   2  24   6      354.68      399.69     13.99 o 
   3  24   6      105.75      116.99     14.08 o 
  -3  25   6        6.34        3.77      3.27 o 
  -2  25   6      120.64      119.88      7.27 o 
  -1  25   6        0.15        3.85      4.21 o 
   0  25   6        0.01       -0.21      3.84 o 
   1  25   6       75.64       84.13     10.07 o 
   2  25   6        0.28       -3.18      5.86 o 
  -1  26   6       73.60       75.38      5.72 o 
   0  26   6      587.61      626.12     17.66 o 
 -10   1   7      116.93      132.80      8.40 o 
  -9   1   7      134.19      157.14     10.10 o 
  -8   1   7      194.93      213.56     10.90 o 
  -7   1   7      910.26      947.02     16.60 o 
  -6   1   7      446.32      463.07     10.45 o 
  -5   1   7      441.16      482.82      9.97 o 
  -4   1   7     1911.63     1936.54     23.39 o 
  -3   1   7     1140.88     1170.76     12.54 o 
  -2   1   7     2598.80     2635.36     27.59 o 
  -1   1   7      970.14      967.88      9.61 o 
   0   1   7      976.98      962.95      9.81 o 
   1   1   7      156.89      160.72      2.38 o 
   2   1   7      521.59      515.71      4.72 o 
   3   1   7      862.20      871.85      9.19 o 
   4   1   7     3712.34     3678.97     43.51 o 
   5   1   7      758.33      786.49      7.50 o 
   6   1   7      358.77      352.25      4.26 o 
   7   1   7      265.88      243.62      4.48 o 
   8   1   7      390.02      329.46     10.26 o 
 -10   2   7       45.28       46.91      6.63 o 
  -9   2   7       49.62       39.15      5.07 o 
  -8   2   7        2.02       -0.50      4.97 o 
  -7   2   7       27.94       38.35      4.04 o 
  -6   2   7      132.54      151.73      7.63 o 
  -5   2   7      550.65      590.77     10.62 o 
  -4   2   7       89.24       98.05      4.70 o 
  -3   2   7       55.61       72.87      7.37 o 
  -2   2   7      749.46      768.30      8.88 o 
  -1   2   7      775.11      777.08      9.23 o 
   0   2   7     1352.80     1389.44     13.78 o 
   1   2   7       12.42       19.12      1.17 o 
   2   2   7        0.13        6.92      2.01 o 
   3   2   7      827.17      843.68      9.12 o 
   4   2   7        8.01       14.32      1.40 o 
   5   2   7      309.56      312.38      3.57 o 
   6   2   7       43.37       56.54      1.82 o 
   7   2   7       11.24       14.18      2.12 o 
   8   2   7        0.16       -0.18      1.82 o 
 -10   3   7      197.09      210.98      8.47 o 
  -9   3   7       26.68       20.18      4.57 o 
  -8   3   7     1212.04     1300.95     30.58 o 
  -7   3   7       19.65       17.41      3.77 o 
  -6   3   7      401.64      412.13      9.73 o 
  -5   3   7      540.51      547.73      9.48 o 
  -4   3   7      637.89      633.24      8.91 o 
  -3   3   7     4473.07     4450.73     51.72 o 
  -2   3   7     1004.07      999.66     10.05 o 
  -1   3   7     2508.34     2451.14     24.72 o 
   0   3   7     3668.54     3531.98     36.54 o 
   1   3   7      168.86      175.66      2.30 o 
   2   3   7     2829.28     2829.04     24.99 o 
   3   3   7     1377.50     1356.63     12.89 o 
   4   3   7     2446.46     2438.76     25.41 o 
   5   3   7     2235.03     2240.86     26.93 o 
   6   3   7      118.19      116.71      2.48 o 
   7   3   7     1048.77     1057.37     13.72 o 
   8   3   7      266.54      255.65      5.50 o 
  -9   4   7        9.36       10.92      4.16 o 
  -8   4   7        1.17       -1.40      3.84 o 
  -7   4   7        1.04        2.61      4.03 o 
  -6   4   7       15.55       14.04      2.73 o 
  -5   4   7      372.30      386.74      7.41 o 
  -4   4   7       24.95       33.12      3.15 o 
  -3   4   7       59.12       62.56      5.14 o 
  -2   4   7       34.35       38.41      2.28 o 
  -1   4   7       60.46       62.30      2.80 o 
   0   4   7      166.61      176.58      3.16 o 
   1   4   7      723.54      716.47      6.51 o 
   2   4   7       56.32       53.26      1.72 o 
   3   4   7      349.27      355.70      4.29 o 
   4   4   7      234.71      231.91      3.37 o 
   5   4   7       11.35       16.31      2.77 o 
   6   4   7        0.02        0.68      0.96 o 
   7   4   7        8.81       10.74      2.29 o 
   8   4   7       12.12       16.15      2.68 o 
  -9   5   7      332.59      344.98     10.50 o 
  -8   5   7      469.59      485.89     12.17 o 
  -7   5   7      739.23      746.68     13.66 o 
  -6   5   7      552.91      574.90      9.73 o 
  -5   5   7     1015.57      964.74     14.05 o 
  -4   5   7     1173.49     1194.82     14.99 o 
  -3   5   7      784.09      773.87     10.10 o 
  -2   5   7     2030.70     2010.13     20.17 o 
  -1   5   7     1353.95     1341.06     13.42 o 
   0   5   7     1968.37     1935.50     18.40 o 
   1   5   7     1342.71     1259.04     11.01 o 
   2   5   7      570.67      581.33      7.04 o 
   3   5   7     4071.32     4184.07     41.07 o 
   4   5   7     1629.10     1650.61     23.68 o 
   5   5   7     1857.65     1841.43     23.25 o 
   6   5   7      660.63      683.22     11.23 o 
   7   5   7      434.30      420.17      8.92 o 
   8   5   7      544.18      533.96      9.90 o 
  -9   6   7        6.77        3.34      4.59 o 
  -8   6   7       84.05       78.78      6.05 o 
  -7   6   7      175.94      190.39      7.89 o 
  -6   6   7      106.60      100.72      6.06 o 
  -5   6   7       24.31       18.64      3.16 o 
  -4   6   7      280.74      313.91      6.09 o 
  -3   6   7       99.49       84.34      3.65 o 
  -2   6   7       67.32       76.04      6.08 o 
  -1   6   7      362.06      388.61      5.91 o 
   0   6   7      152.53      164.29      2.64 o 
   1   6   7      590.66      625.04      5.87 o 
   2   6   7       28.81       30.77      1.84 o 
   3   6   7      114.16      120.53      5.26 o 
   4   6   7       25.11       28.79      2.69 o 
   5   6   7       49.94       51.08      3.19 o 
   6   6   7        1.10        1.07      1.79 o 
   7   6   7       29.10       30.51      2.76 o 
   8   6   7       32.86       38.64      4.74 o 
  -9   7   7      610.40      598.56     13.29 o 
  -8   7   7       53.87       68.00      5.39 o 
  -7   7   7     1128.75     1134.33     17.39 o 
  -6   7   7       19.92       30.31      3.56 o 
  -5   7   7      457.17      504.40      8.63 o 
  -4   7   7     2394.20     2347.38     30.30 o 
  -3   7   7      658.79      668.97      8.33 o 
  -2   7   7     2797.44     2776.60     31.46 o 
  -1   7   7      526.58      517.12      5.37 o 
   0   7   7     2828.59     2854.27     26.91 o 
   1   7   7     3198.46     3211.74     30.39 o 
   2   7   7      713.81      717.71      8.93 o 
   3   7   7     2707.64     2716.34     40.72 o 
   4   7   7     1036.37     1036.57     22.11 o 
   5   7   7     1404.62     1393.31     21.90 o 
   6   7   7      756.72      751.17     11.26 o 
   7   7   7      269.85      261.67      6.64 o 
   8   7   7     1056.90     1029.46     17.20 o 
  -9   8   7       35.17       36.07      4.43 o 
  -8   8   7        0.02       -2.28      2.63 o 
  -7   8   7        0.25       -3.57      4.33 o 
  -6   8   7      157.47      148.81      4.74 o 
  -5   8   7       30.64       26.88      3.16 o 
  -4   8   7      125.49      136.94      4.57 o 
  -3   8   7       14.22       16.68      3.12 o 
  -2   8   7       62.02       67.77      2.78 o 
  -1   8   7      172.98      171.14      2.85 o 
   0   8   7      124.79      140.26      2.74 o 
   1   8   7      103.37      106.35      1.44 o 
   2   8   7       34.01       42.69      2.29 o 
   3   8   7       74.69       65.46      3.20 o 
   4   8   7       32.36       39.58      6.28 o 
   5   8   7       83.98      108.99      3.88 o 
   6   8   7       72.09       70.60      5.89 o 
   7   8   7        0.67        0.78      2.00 o 
   8   8   7       34.70       30.07      4.99 o 
  -9   9   7       98.61       90.99      4.96 o 
  -8   9   7      371.56      415.34      8.61 o 
  -7   9   7      404.53      389.91      8.30 o 
  -6   9   7      238.94      255.81      6.86 o 
  -5   9   7     1432.41     1448.05     19.08 o 
  -4   9   7      504.28      465.61      8.14 o 
  -3   9   7     2788.45     2801.80     34.50 o 
  -2   9   7       90.31       94.02      2.54 o 
  -1   9   7      674.10      689.18      7.17 o 
   0   9   7     1798.72     1726.07     15.31 o 
   1   9   7      291.79      306.28      3.25 o 
   2   9   7     1018.54     1059.63     12.67 o 
   3   9   7      100.22      101.64      3.77 o 
   4   9   7      987.56     1033.51     20.60 o 
   5   9   7     1089.28     1133.55     23.09 o 
   6   9   7       74.98       78.91      2.86 o 
   7   9   7      653.89      617.42      9.96 o 
  -9  10   7        0.02       -1.97      2.70 o 
  -8  10   7       17.65        8.57      3.26 o 
  -7  10   7       26.12       20.25      4.24 o 
  -6  10   7       96.90      102.43      5.60 o 
  -5  10   7       45.86       54.31      3.78 o 
  -4  10   7      364.83      353.94      6.52 o 
  -3  10   7      137.68      137.08      5.94 o 
  -2  10   7       13.16       19.35      1.69 o 
  -1  10   7       88.82       81.38      2.47 o 
   0  10   7       41.92       46.87      1.83 o 
   1  10   7      197.80      199.08      4.45 o 
   2  10   7      128.08      138.26      3.65 o 
   3  10   7       26.50       29.78      2.55 o 
   4  10   7      173.23      163.98      7.05 o 
   5  10   7       31.30       25.24      4.52 o 
   6  10   7        0.84        2.44      3.41 o 
   7  10   7        7.01       14.96      3.77 o 
  -9  11   7       91.61       96.79      5.33 o 
  -8  11   7      442.06      457.13     10.47 o 
  -7  11   7      276.63      289.81      7.20 o 
  -6  11   7      270.41      278.46      6.63 o 
  -5  11   7     1607.87     1586.85     23.38 o 
  -4  11   7     1048.64     1079.31     14.61 o 
  -3  11   7     2044.05     2109.32     26.74 o 
  -2  11   7      304.40      290.33      4.54 o 
  -1  11   7      554.64      561.91      5.92 o 
   0  11   7      960.88      967.30     10.01 o 
   1  11   7     1134.50     1131.17     15.13 o 
   2  11   7     1190.15     1178.80     14.32 o 
   3  11   7      818.87      814.88     12.90 o 
   4  11   7      493.70      537.99     18.30 o 
   5  11   7     1113.45     1150.71     24.47 o 
   6  11   7      266.87      276.94      9.66 o 
   7  11   7      672.76      690.87     16.07 o 
  -8  12   7        7.74        6.62      3.10 o 
  -7  12   7        0.03       -0.50      2.73 o 
  -6  12   7       62.72       62.83      3.66 o 
  -5  12   7        9.79       23.41      8.53 o 
  -4  12   7       56.39       57.00      4.34 o 
  -3  12   7      164.74      160.07      6.23 o 
  -2  12   7       35.00       48.13      2.27 o 
  -1  12   7       43.90       60.67      2.10 o 
   0  12   7       15.44       19.32      2.28 o 
   1  12   7        0.05        1.10      1.98 o 
   2  12   7        0.93        1.55      1.49 o 
   3  12   7        0.01       -0.13      1.88 o 
   4  12   7      193.87      188.24      8.03 o 
   5  12   7       16.96       20.90      4.60 o 
   6  12   7        4.61        5.17      3.33 o 
   7  12   7        9.40       13.39      4.02 o 
  -8  13   7       89.93      106.68      5.52 o 
  -7  13   7      386.91      396.42      8.10 o 
  -6  13   7      180.31      182.71      5.92 o 
  -5  13   7     1058.70     1034.40     15.59 o 
  -4  13   7     2470.48     2472.01     31.81 o 
  -3  13   7     1559.33     1522.79     19.22 o 
  -2  13   7     1058.95     1063.04     12.78 o 
  -1  13   7      590.47      584.11      6.92 o 
   0  13   7     1857.52     1786.41     27.25 o 
   1  13   7     1720.74     1772.40     23.29 o 
   2  13   7      274.79      253.06      6.51 o 
   3  13   7      754.82      797.42     34.66 o 
   4  13   7      293.12      308.00     10.03 o 
   5  13   7      669.40      689.60     17.16 o 
   6  13   7      444.93      464.88     11.84 o 
   7  13   7      162.92      173.57      9.51 o 
  -8  14   7        5.36        3.05      3.15 o 
  -7  14   7      143.99      122.97      6.53 o 
  -6  14   7       37.47       32.92      3.45 o 
  -5  14   7      166.89      147.46      6.04 o 
  -4  14   7      189.65      168.50      9.51 o 
  -3  14   7       87.69       83.85      3.80 o 
  -2  14   7       10.84        9.37      2.42 o 
  -1  14   7      245.78      247.65      4.79 o 
   0  14   7      180.38      163.27      2.38 o 
   1  14   7       12.11        9.70      2.53 o 
   2  14   7      636.77      597.40     19.28 o 
   3  14   7       46.91       58.40      3.94 o 
   4  14   7        0.05        3.85      3.98 o 
   5  14   7      134.32      130.33      7.88 o 
   6  14   7       20.32       18.90      4.46 o 
  -8  15   7      547.02      569.24     11.94 o 
  -7  15   7      407.98      407.24      8.93 o 
  -6  15   7      694.18      699.46     12.44 o 
  -5  15   7     1197.63     1233.54     17.68 o 
  -4  15   7     1196.41     1228.37     17.13 o 
  -3  15   7     1578.48     1567.85     22.50 o 
  -2  15   7      443.05      459.04      9.24 o 
  -1  15   7     1139.16     1142.24     13.96 o 
   0  15   7     1618.59     1529.08     33.23 o 
   1  15   7     1045.16     1022.08     14.66 o 
   2  15   7     1786.75     1725.75     43.60 o 
   3  15   7      511.21      544.86     17.11 o 
   4  15   7     1007.51     1004.75     23.21 o 
   5  15   7      480.29      501.32     14.63 o 
   6  15   7      443.08      491.93     13.22 o 
  -7  16   7        9.02        7.43      4.74 o 
  -6  16   7        1.57       -2.74      2.74 o 
  -5  16   7        0.33        1.16      2.82 o 
  -4  16   7        4.91        2.21      2.83 o 
  -3  16   7       27.25       26.25      4.77 o 
  -2  16   7        0.31        3.09      2.40 o 
  -1  16   7       56.37       55.57      3.93 o 
   0  16   7       42.20       40.87      1.76 o 
   1  16   7        2.02        2.50      2.45 o 
   2  16   7       73.16       78.87      5.35 o 
   3  16   7        6.43        2.51      4.52 o 
   4  16   7        0.77       -4.25      4.25 o 
   5  16   7        7.72        9.21      4.62 o 
   6  16   7        0.92        1.81      3.12 o 
  -7  17   7      158.72      152.56      6.01 o 
  -6  17   7      197.33      197.42      7.78 o 
  -5  17   7      328.24      345.72      7.94 o 
  -4  17   7      961.09      911.69     15.34 o 
  -3  17   7     1207.09     1234.27     22.30 o 
  -2  17   7      591.59      585.24     15.72 o 
  -1  17   7      480.51      484.35      8.34 o 
   0  17   7     1368.56     1297.03     34.17 o 
   1  17   7     1006.79     1011.74     27.36 o 
   2  17   7      918.10      936.96     45.09 o 
   3  17   7      199.06      205.39     10.95 o 
   4  17   7      692.79      751.49     19.62 o 
   5  17   7      343.77      367.29     12.88 o 
   6  17   7       87.68       93.79      6.74 o 
  -7  18   7        0.02        1.75      3.25 o 
  -6  18   7       71.56       68.04      4.48 o 
  -5  18   7       51.61       54.58      4.26 o 
  -4  18   7        8.69        5.06      3.15 o 
  -3  18   7        0.03       -1.86      2.33 o 
  -2  18   7        8.67       11.31      2.95 o 
  -1  18   7        3.55        4.25      1.43 o 
   0  18   7       36.83       32.18      1.44 o 
   1  18   7      157.13      156.04     11.26 o 
   2  18   7       42.26       50.06      6.38 o 
   3  18   7        6.30        5.49      5.06 o 
   4  18   7       69.84       89.99      7.66 o 
   5  18   7       26.74       31.69      7.53 o 
  -6  19   7      323.72      337.71      8.27 o 
  -5  19   7      224.09      219.60      7.45 o 
  -4  19   7      774.53      776.05     16.15 o 
  -3  19   7      131.32      148.45      4.82 o 
  -2  19   7      792.26      763.50     17.80 o 
  -1  19   7      442.69      404.72     10.76 o 
   0  19   7      676.16      676.13     22.88 o 
   1  19   7      614.61      607.54     19.79 o 
   2  19   7      166.69      172.29      7.86 o 
   3  19   7      425.26      445.51     16.94 o 
   4  19   7      211.04      236.98     11.43 o 
   5  19   7      324.39      359.24     17.15 o 
  -6  20   7        0.12        1.20      2.79 o 
  -5  20   7        5.96        4.94      3.11 o 
  -4  20   7        5.64       10.17      3.86 o 
  -3  20   7       14.65       18.71      2.81 o 
  -2  20   7        3.48        1.49      2.19 o 
  -1  20   7        2.46        2.31      1.38 o 
   0  20   7        8.03        4.49      2.03 o 
   1  20   7      128.30      133.78      8.92 o 
   2  20   7        3.12        1.26      3.52 o 
   3  20   7        0.01       -1.47      4.09 o 
   4  20   7       20.26       14.80      6.60 o 
  -5  21   7      123.74      126.74      6.51 o 
  -4  21   7      273.01      275.84      7.84 o 
  -3  21   7      318.38      294.11      8.03 o 
  -2  21   7      414.08      416.75     16.07 o 
  -1  21   7       87.81       74.76      2.34 o 
   0  21   7      382.39      376.75     19.08 o 
   1  21   7      109.15      111.64      6.34 o 
   2  21   7      260.90      255.68     12.59 o 
   3  21   7      468.44      545.53     18.79 o 
   4  21   7      300.99      345.92     19.63 o 
  -4  22   7        3.77        2.31      2.16 o 
  -3  22   7       12.73       12.35      2.91 o 
  -2  22   7       24.04       16.08      2.04 o 
  -1  22   7       22.67       27.17      2.75 o 
   0  22   7        5.86        5.62      5.47 o 
   1  22   7       11.77       14.54      4.49 o 
   2  22   7        8.10        3.12      4.38 o 
   3  22   7        1.36        4.25      4.74 o 
  -4  23   7      142.20      132.40      4.39 o 
  -3  23   7      620.40      600.08     19.57 o 
  -2  23   7      350.47      311.21     14.85 o 
  -1  23   7      369.63      356.94     15.54 o 
   0  23   7      807.61      834.97     18.46 o 
   1  23   7       19.80       16.30      4.84 o 
   2  23   7      391.30      414.98     14.93 o 
  -2  24   7       75.09       74.20      8.77 o 
  -1  24   7        1.09        2.96      3.91 o 
   0  24   7       29.12       35.40      5.84 o 
   1  24   7        0.26       -0.63      3.56 o 
  -9   0   8      349.13      351.37     17.04 o 
  -8   0   8       56.24       65.07     12.70 o 
  -7   0   8      146.91      154.06     14.39 o 
  -6   0   8     1134.71     1174.49     46.03 o 
  -5   0   8        5.36       11.97      3.25 o 
  -4   0   8     2730.83     2801.71     50.42 o 
  -3   0   8      202.54      195.59      7.10 o 
  -2   0   8      717.55      713.11     11.19 o 
  -1   0   8     1734.83     1677.61     24.97 o 
   0   0   8       40.97       42.73      3.07 o 
   1   0   8     9012.37     8858.67    167.55 o 
   2   0   8      960.84      970.59     13.15 o 
   3   0   8     3344.63     3330.55     51.29 o 
   4   0   8     1889.37     1854.59     35.22 o 
   5   0   8      275.76      260.17      8.88 o 
   6   0   8     1055.04     1025.51     27.19 o 
   7   0   8      474.97      495.17     24.65 o 
  -9   1   8       28.14       26.66      5.25 o 
  -8   1   8      171.80      203.30      7.83 o 
  -7   1   8      154.54      193.42      9.28 o 
  -6   1   8       44.69       72.63      6.54 o 
  -5   1   8       64.64       85.32      7.49 o 
  -4   1   8      103.81      129.14      9.59 o 
  -3   1   8      381.09      394.07      5.74 o 
  -2   1   8      308.05      307.54      4.59 o 
  -1   1   8       64.10       69.94      5.13 o 
   0   1   8       32.24       27.09      1.97 o 
   1   1   8       35.98       40.15      2.56 o 
   2   1   8     1213.85     1221.96     11.50 o 
   3   1   8      145.54      150.33      3.42 o 
   4   1   8      121.60      122.28      2.51 o 
   5   1   8        8.42        7.86      1.17 o 
   6   1   8       53.13       48.06      3.07 o 
   7   1   8       59.50       63.12      5.14 o 
  -9   2   8       42.78       38.84      5.38 o 
  -8   2   8      312.46      313.71      9.36 o 
  -7   2   8      609.77      665.35     15.30 o 
  -6   2   8      148.53      141.45      5.25 o 
  -5   2   8     1153.02     1209.47     20.68 o 
  -4   2   8     1794.30     1782.91     20.98 o 
  -3   2   8     1007.92     1004.38     12.16 o 
  -2   2   8     1069.32     1030.84     11.62 o 
  -1   2   8      662.20      646.95      7.48 o 
   0   2   8     4366.89     4208.94     47.06 o 
   1   2   8     4621.04     4549.51     49.22 o 
   2   2   8     1609.04     1660.79     15.70 o 
   3   2   8     2322.00     2252.74     23.52 o 
   4   2   8      158.94      162.98      2.45 o 
   5   2   8      882.75      863.01     11.87 o 
   6   2   8      473.60      462.78      9.98 o 
   7   2   8      536.81      536.70     12.70 o 
  -9   3   8        0.14        1.00      3.82 o 
  -8   3   8      115.86      121.17      7.57 o 
  -7   3   8       19.49       25.69      4.22 o 
  -6   3   8      157.23      162.87      5.62 o 
  -5   3   8      231.05      237.29     10.64 o 
  -4   3   8      290.47      313.20      6.20 o 
  -3   3   8       21.20       20.69      2.64 o 
  -2   3   8        8.53        9.06      2.25 o 
  -1   3   8       92.28       89.44      2.92 o 
   0   3   8        4.25        6.01      1.51 o 
   1   3   8        0.53        4.45      1.48 o 
   2   3   8      384.91      401.95      5.04 o 
   3   3   8        7.49        8.68      1.77 o 
   4   3   8      199.27      187.75      2.73 o 
   5   3   8       57.21       60.82      2.45 o 
   6   3   8        5.52        8.52      2.30 o 
   7   3   8        8.91        8.02      2.03 o 
  -9   4   8       94.79      112.53      7.33 o 
  -8   4   8      458.93      477.78     11.91 o 
  -7   4   8      889.43      935.95     17.62 o 
  -6   4   8      330.52      326.32      7.80 o 
  -5   4   8     1778.28     1864.24     26.29 o 
  -4   4   8     1015.71      987.33     13.96 o 
  -3   4   8     2090.64     2091.84     22.79 o 
  -2   4   8      840.45      822.72      9.21 o 
  -1   4   8      299.61      277.91      4.23 o 
   0   4   8     2790.53     2776.82     30.56 o 
   1   4   8      795.14      765.58      7.69 o 
   2   4   8     1962.14     1962.75     17.91 o 
   3   4   8     1343.97     1336.54     14.51 o 
   4   4   8      529.16      504.57     13.90 o 
   5   4   8     1064.36     1077.31     14.30 o 
   6   4   8      189.40      181.89      5.05 o 
   7   4   8      598.39      602.45     10.38 o 
  -9   5   8       10.64       17.59      4.22 o 
  -8   5   8      130.03      141.07      6.83 o 
  -7   5   8        9.63       10.69      3.50 o 
  -6   5   8      282.37      319.09      8.76 o 
  -5   5   8       96.41       92.14      4.64 o 
  -4   5   8      161.95      163.38     12.09 o 
  -3   5   8      247.04      246.65      5.37 o 
  -2   5   8       67.82       73.46      2.63 o 
  -1   5   8      601.59      614.02      8.30 o 
   0   5   8        0.17        0.57      0.97 o 
   1   5   8       40.89       37.26      1.58 o 
   2   5   8      237.37      225.15      3.27 o 
   3   5   8      223.92      209.87      4.72 o 
   4   5   8       40.82       42.85      3.07 o 
   5   5   8        0.74        2.32      1.73 o 
   6   5   8        0.60        2.43      1.84 o 
   7   5   8       41.19       38.58      3.08 o 
  -9   6   8      314.67      341.81     10.25 o 
  -8   6   8      504.75      518.66     11.38 o 
  -7   6   8      665.54      722.62     14.33 o 
  -6   6   8     1984.18     1999.57     29.52 o 
  -5   6   8      453.77      459.26      9.08 o 
  -4   6   8     3547.59     3576.70     49.30 o 
  -3   6   8      925.82      911.86     11.20 o 
  -2   6   8      216.47      210.93      5.57 o 
  -1   6   8     2339.30     2319.29     25.37 o 
   0   6   8      613.66      587.03      5.69 o 
   1   6   8     2016.58     1996.13     17.97 o 
   2   6   8      900.86      876.13      8.88 o 
   3   6   8      718.29      742.30     11.86 o 
   4   6   8     1541.82     1515.06     31.53 o 
   5   6   8      197.39      210.14      5.12 o 
   6   6   8      743.66      745.90     11.74 o 
   7   6   8      349.27      353.63      7.43 o 
  -9   7   8       19.93       16.37      4.01 o 
  -8   7   8        8.59       10.35      4.13 o 
  -7   7   8      491.32      471.63     11.41 o 
  -6   7   8        0.03        1.78      2.96 o 
  -5   7   8       73.92       70.40      5.26 o 
  -4   7   8       87.12      102.03     12.11 o 
  -3   7   8       53.21       62.20      2.95 o 
  -2   7   8      484.13      473.83      6.19 o 
  -1   7   8       78.25       74.47      2.50 o 
   0   7   8       43.98       41.51      2.03 o 
   1   7   8       98.33       85.14      2.49 o 
   2   7   8      174.46      160.46      4.13 o 
   3   7   8       60.51       63.85      3.35 o 
   4   7   8       13.99        9.58      5.02 o 
   5   7   8       22.31       24.99      5.03 o 
   6   7   8        0.88        4.25      1.86 o 
   7   7   8        0.06        2.11      3.06 o 
  -8   8   8      347.84      365.94      9.16 o 
  -7   8   8      505.56      555.75     11.83 o 
  -6   8   8      513.78      483.34      9.89 o 
  -5   8   8     1006.15     1080.07     16.67 o 
  -4   8   8      812.59      822.76     11.22 o 
  -3   8   8     1299.36     1284.67     15.98 o 
  -2   8   8     1376.18     1322.10     14.69 o 
  -1   8   8      419.32      428.67      5.60 o 
   0   8   8     2099.39     1966.93     18.74 o 
   1   8   8     1399.98     1358.80     15.56 o 
   2   8   8      532.04      548.87      8.00 o 
   3   8   8      516.35      518.77      9.09 o 
   4   8   8      888.46      931.15     21.37 o 
   5   8   8      608.35      612.46     16.64 o 
   6   8   8      216.84      225.72      6.75 o 
   7   8   8      219.19      233.85      8.47 o 
  -8   9   8        1.06       -3.05      3.05 o 
  -7   9   8      437.75      404.56      9.32 o 
  -6   9   8       57.81       58.19      4.20 o 
  -5   9   8      228.92      254.31      7.36 o 
  -4   9   8        2.16        2.96      2.05 o 
  -3   9   8       32.41       23.99      2.41 o 
  -2   9   8      266.37      275.36      5.00 o 
  -1   9   8       82.35       79.74      2.03 o 
   0   9   8      244.72      214.53      3.78 o 
   1   9   8      282.17      271.71      6.58 o 
   2   9   8      207.89      205.47      5.18 o 
   3   9   8      249.02      249.47      7.46 o 
   4   9   8       29.25       28.74      4.49 o 
   5   9   8       39.71       33.55      4.62 o 
   6   9   8        0.00        0.58      2.78 o 
   7   9   8        8.00        8.95      3.56 o 
  -8  10   8      265.00      270.74      8.48 o 
  -7  10   8      809.07      791.29     14.93 o 
  -6  10   8       40.76       54.76      3.90 o 
  -5  10   8     1405.76     1416.19     19.57 o 
  -4  10   8       59.25       55.80      4.16 o 
  -3  10   8      346.07      351.80      6.82 o 
  -2  10   8      773.61      779.82      9.85 o 
  -1  10   8      233.28      205.61      3.30 o 
   0  10   8     2534.04     2422.05     33.31 o 
   1  10   8      157.63      151.85      5.00 o 
   2  10   8     1165.57     1196.75     15.21 o 
   3  10   8     1290.98     1260.66     22.63 o 
   4  10   8     1013.71     1010.95     21.81 o 
   5  10   8      910.63      879.72     19.56 o 
   6  10   8      100.44      110.38      6.16 o 
  -8  11   8      119.04       99.74      5.84 o 
  -7  11   8       32.78       25.13      4.31 o 
  -6  11   8      230.31      225.41      7.58 o 
  -5  11   8        9.84        5.32      2.47 o 
  -4  11   8      132.71      141.83      4.62 o 
  -3  11   8      263.61      275.05      5.83 o 
  -2  11   8      222.85      218.60      4.29 o 
  -1  11   8      118.20      113.94      3.51 o 
   0  11   8       57.85       38.11      2.36 o 
   1  11   8      154.67      158.92      4.47 o 
   2  11   8        4.58        3.81      2.42 o 
   3  11   8      467.42      446.42      8.47 o 
   4  11   8       58.16       70.93      6.11 o 
   5  11   8       70.23       66.57      6.41 o 
   6  11   8       16.91       23.10      3.89 o 
  -8  12   8       55.85       61.31      5.65 o 
  -7  12   8      282.19      289.21      7.25 o 
  -6  12   8      460.65      468.26      9.29 o 
  -5  12   8       43.68       49.49      3.68 o 
  -4  12   8     1280.09     1262.00     16.54 o 
  -3  12   8      150.81      155.42      6.14 o 
  -2  12   8      717.85      724.40      9.19 o 
  -1  12   8     1146.40     1097.43     18.62 o 
   0  12   8     1175.70     1125.72     26.10 o 
   1  12   8     1360.29     1354.99     18.13 o 
   2  12   8      240.72      247.19      6.08 o 
   3  12   8      470.62      473.24     14.44 o 
   4  12   8      778.09      789.11     18.70 o 
   5  12   8      278.73      273.87      9.74 o 
   6  12   8      238.43      232.25      8.33 o 
  -7  13   8       10.40        5.62      3.18 o 
  -6  13   8       16.02       13.52      3.27 o 
  -5  13   8       37.82       39.59      3.47 o 
  -4  13   8       47.28       43.62      4.53 o 
  -3  13   8       15.67       12.86      2.56 o 
  -2  13   8      138.31      117.13      3.75 o 
  -1  13   8        0.01       -0.33      1.77 o 
   0  13   8       11.36        9.12      1.04 o 
   1  13   8       73.20       80.12      3.48 o 
   2  13   8       43.18       36.87      3.75 o 
   3  13   8       50.20       53.97      4.55 o 
   4  13   8        3.87        4.65      3.99 o 
   5  13   8       25.95       28.62      5.05 o 
   6  13   8        4.48        4.62      3.09 o 
  -7  14   8      389.10      418.98      9.40 o 
  -6  14   8      494.69      474.93     10.59 o 
  -5  14   8       37.36       43.98      3.35 o 
  -4  14   8      856.73      893.41     13.67 o 
  -3  14   8      113.27      121.93      4.42 o 
  -2  14   8      521.90      519.43      7.91 o 
  -1  14   8     1006.83      983.48     32.71 o 
   0  14   8      627.68      619.23     10.37 o 
   1  14   8      795.75      825.70     14.27 o 
   2  14   8      117.17      124.22      3.86 o 
   3  14   8     1059.14     1001.43     43.15 o 
   4  14   8      715.01      743.79     18.95 o 
   5  14   8      234.29      228.44      9.65 o 
  -7  15   8       62.31       56.97      6.12 o 
  -6  15   8        0.05       -1.77      2.50 o 
  -5  15   8       42.24       43.99      3.97 o 
  -4  15   8       56.15       51.89      3.29 o 
  -3  15   8      180.13      188.29      5.50 o 
  -2  15   8      107.32      122.63      3.65 o 
  -1  15   8        2.53        4.02      1.72 o 
   0  15   8        0.07        3.80      1.60 o 
   1  15   8       50.84       49.63      2.89 o 
   2  15   8      206.98      186.64      8.62 o 
   3  15   8        2.06        0.34      1.60 o 
   4  15   8       84.08       77.77      7.13 o 
   5  15   8        2.68        4.90      4.32 o 
  -6  16   8      304.36      287.64      8.07 o 
  -5  16   8     1076.09     1087.73     16.49 o 
  -4  16   8      397.46      404.91      8.72 o 
  -3  16   8      713.60      708.97     15.03 o 
  -2  16   8      625.03      617.01     11.69 o 
  -1  16   8      338.11      329.27      5.10 o 
   0  16   8      817.32      830.66     15.50 o 
   1  16   8      438.99      411.47      7.65 o 
   2  16   8      139.95      154.90      7.43 o 
   3  16   8      542.04      570.82     18.81 o 
   4  16   8      356.45      403.61     13.54 o 
   5  16   8      523.37      545.04     16.42 o 
  -6  17   8        8.55        4.12      3.07 o 
  -5  17   8       21.41       28.40      5.22 o 
  -4  17   8       37.76       36.95      3.75 o 
  -3  17   8      175.44      154.20      5.33 o 
  -2  17   8        0.05        1.79      1.78 o 
  -1  17   8       54.68       50.48      2.65 o 
   0  17   8       20.86       20.34      2.51 o 
   1  17   8       28.28       23.66      3.12 o 
   2  17   8       55.93       68.66      6.28 o 
   3  17   8        9.45        9.95      5.86 o 
   4  17   8       17.25       22.57      5.66 o 
  -6  18   8      231.26      247.17      8.50 o 
  -5  18   8      293.45      290.63      7.85 o 
  -4  18   8      416.63      414.29     11.10 o 
  -3  18   8      417.82      422.87      9.26 o 
  -2  18   8      315.72      318.78     10.98 o 
  -1  18   8      431.29      380.55     12.88 o 
   0  18   8      273.31      267.19      9.41 o 
   1  18   8      506.72      513.47     16.17 o 
   2  18   8      117.53      138.69      7.61 o 
   3  18   8      274.60      293.96     13.92 o 
   4  18   8      333.55      370.30     13.66 o 
  -5  19   8        2.48        9.48      4.00 o 
  -4  19   8       22.05       27.06      3.62 o 
  -3  19   8       17.25       19.77      3.81 o 
  -2  19   8        8.84       10.11      1.73 o 
  -1  19   8       42.31       45.67      3.15 o 
   0  19   8       94.20       82.76      3.35 o 
   1  19   8        0.15        1.38      3.16 o 
   2  19   8       74.22       85.33      7.83 o 
   3  19   8        5.47        2.87      5.36 o 
  -4  20   8      534.13      523.98     11.51 o 
  -3  20   8      135.77      134.24      5.83 o 
  -2  20   8       97.83      102.29      4.40 o 
  -1  20   8      282.93      241.72     10.39 o 
   0  20   8       28.98       26.38      4.03 o 
   1  20   8      409.20      429.98     17.72 o 
   2  20   8      111.10      116.62     10.23 o 
   3  20   8      273.60      274.71     16.60 o 
  -4  21   8       18.11       21.07      4.29 o 
  -3  21   8       66.49       63.73      3.91 o 
  -2  21   8       74.89       69.94      4.41 o 
  -1  21   8      152.08      161.06      5.28 o 
   0  21   8       17.84       16.84      4.33 o 
   1  21   8       19.28       15.09      5.08 o 
   2  21   8       44.71       53.72      8.71 o 
  -3  22   8      199.29      192.24     12.99 o 
  -2  22   8      135.74      132.69      5.13 o 
  -1  22   8       28.62       28.72      3.78 o 
   0  22   8      473.84      512.24     25.18 o 
   1  22   8      143.08      155.91      9.30 o 
  -8   1   9      533.11      585.42     19.92 o 
  -7   1   9      280.71      275.92      7.59 o 
  -6   1   9      510.83      541.57      9.83 o 
  -5   1   9      558.47      537.79      9.60 o 
  -4   1   9      455.37      491.47      7.74 o 
  -3   1   9     1496.19     1425.79     16.08 o 
  -2   1   9      259.54      256.61      4.28 o 
  -1   1   9     1958.12     1917.44     21.35 o 
   0   1   9      756.08      739.54      8.60 o 
   1   1   9      806.79      786.44      9.35 o 
   2   1   9      103.01      106.49      3.30 o 
   3   1   9      232.03      239.86      4.27 o 
   4   1   9     1313.87     1282.69     26.55 o 
   5   1   9      572.19      547.92     15.39 o 
   6   1   9      754.96      817.55     17.93 o 
  -8   2   9        7.65        5.21      3.55 o 
  -7   2   9        4.74        8.74      3.85 o 
  -6   2   9       21.39       20.19      3.13 o 
  -5   2   9      112.44      113.18      4.44 o 
  -4   2   9       81.06       81.22      4.18 o 
  -3   2   9        0.03       -0.04      1.60 o 
  -2   2   9       39.59       38.31      2.52 o 
  -1   2   9       82.95       79.36      2.92 o 
   0   2   9      115.07      114.54      3.61 o 
   1   2   9      100.22       97.72      3.10 o 
   2   2   9        0.15        1.33      1.27 o 
   3   2   9      108.02      101.37      3.42 o 
   4   2   9        1.53        3.31      1.02 o 
   5   2   9       57.17       58.79      2.87 o 
   6   2   9        0.21       -1.47      3.42 o 
  -8   3   9      281.65      259.61     10.10 o 
  -7   3   9     1407.77     1475.17     25.49 o 
  -6   3   9      117.07      115.21      4.80 o 
  -5   3   9      387.03      431.45      8.86 o 
  -4   3   9     1241.05     1221.51     15.43 o 
  -3   3   9      408.65      395.93      6.62 o 
  -2   3   9     2119.96     2051.39     22.88 o 
  -1   3   9     1141.50     1122.70     12.57 o 
   0   3   9     2292.02     2274.07     24.86 o 
   1   3   9     1513.78     1454.24     16.92 o 
   2   3   9      123.01      133.87      2.81 o 
   3   3   9      665.31      628.44     10.41 o 
   4   3   9      636.43      633.48     10.52 o 
   5   3   9      887.69      935.19     13.58 o 
   6   3   9      399.58      384.71      8.81 o 
  -8   4   9       79.12       85.86      5.89 o 
  -7   4   9       19.88       18.72      5.11 o 
  -6   4   9       13.73       14.39      3.38 o 
  -5   4   9      151.80      147.41      5.04 o 
  -4   4   9      170.92      176.04      6.08 o 
  -3   4   9       43.69       49.30      3.14 o 
  -2   4   9       17.87       21.94      2.91 o 
  -1   4   9      732.70      695.37      9.31 o 
   0   4   9       19.23       16.81      2.05 o 
   1   4   9      473.79      464.72      6.64 o 
   2   4   9      149.07      148.22      2.36 o 
   3   4   9       85.31       90.55      2.77 o 
   4   4   9       79.80       73.04      6.05 o 
   5   4   9        1.08        3.42      1.80 o 
   6   4   9      114.78      114.63      5.88 o 
  -8   5   9      627.41      638.93     12.96 o 
  -7   5   9      536.08      553.05     11.24 o 
  -6   5   9      648.21      644.43     12.33 o 
  -5   5   9      663.46      666.74     11.02 o 
  -4   5   9     1478.06     1515.73     18.83 o 
  -3   5   9     1581.48     1569.08     19.08 o 
  -2   5   9      993.03      994.80     11.18 o 
  -1   5   9     2182.57     2160.99     24.37 o 
   0   5   9     2283.52     2171.96     23.03 o 
   1   5   9     1374.84     1394.25     13.53 o 
   2   5   9     1131.49     1092.72     12.43 o 
   3   5   9      577.51      592.29      9.64 o 
   4   5   9     1157.51     1123.63     21.97 o 
   5   5   9      578.12      569.76      9.36 o 
   6   5   9      217.95      220.70      5.19 o 
  -8   6   9       56.76       56.55      5.98 o 
  -7   6   9        3.35       -1.18      3.19 o 
  -6   6   9      103.60      108.34      5.21 o 
  -5   6   9        4.07        3.08      2.70 o 
  -4   6   9       20.32       18.41      2.70 o 
  -3   6   9      123.47      118.08      4.05 o 
  -2   6   9       24.42       25.46      2.24 o 
  -1   6   9       69.34       84.47      3.53 o 
   0   6   9       13.91       12.10      1.73 o 
   1   6   9       40.48       40.97      1.99 o 
   2   6   9       33.29       39.22      3.64 o 
   3   6   9        2.63        4.01      2.16 o 
   4   6   9        0.83       -0.13      2.60 o 
   5   6   9        0.62        4.46      2.90 o 
   6   6   9        9.75       13.53      2.35 o 
  -8   7   9      708.43      704.31     15.69 o 
  -7   7   9      207.66      206.62      6.89 o 
  -6   7   9      703.71      714.63     12.44 o 
  -5   7   9      121.16      112.21      4.54 o 
  -4   7   9      459.26      468.75      8.63 o 
  -3   7   9     1375.17     1358.73     16.61 o 
  -2   7   9      485.05      445.27      6.35 o 
  -1   7   9     2201.80     2142.49     24.31 o 
   0   7   9     1197.40     1185.59     19.31 o 
   1   7   9     1289.49     1232.80     17.95 o 
   2   7   9      647.25      651.54      9.36 o 
   3   7   9      216.27      191.83      5.37 o 
   4   7   9      855.54      828.14     19.55 o 
   5   7   9      186.22      193.71      8.79 o 
   6   7   9      269.43      262.86      7.33 o 
  -8   8   9       18.73       15.94      4.36 o 
  -7   8   9        0.25        0.71      2.68 o 
  -6   8   9        2.48        2.37      2.96 o 
  -5   8   9      122.59      121.18      5.24 o 
  -4   8   9      353.70      354.53      6.71 o 
  -3   8   9        1.15        2.80      2.02 o 
  -2   8   9      104.47       93.85      2.86 o 
  -1   8   9        0.64        2.84      1.31 o 
   0   8   9       79.62       75.26      2.53 o 
   1   8   9      136.25      127.14      4.30 o 
   2   8   9       21.95       19.74      2.30 o 
   3   8   9        0.80        0.46      1.84 o 
   4   8   9        0.45        3.37      5.20 o 
   5   8   9       79.67       88.45      5.58 o 
   6   8   9       62.26       63.14      5.05 o 
  -7   9   9      209.85      231.55      7.96 o 
  -6   9   9      178.86      192.56      5.69 o 
  -5   9   9      285.69      268.85      6.44 o 
  -4   9   9      753.00      794.35     11.84 o 
  -3   9   9      569.56      538.07      8.42 o 
  -2   9   9      972.89      979.81     12.71 o 
  -1   9   9      476.55      467.23      7.93 o 
   0   9   9      889.08      845.64     15.36 o 
   1   9   9      976.45      970.68     13.84 o 
   2   9   9      461.06      493.48      7.79 o 
   3   9   9      531.08      532.43      9.82 o 
   4   9   9      369.89      382.30     11.96 o 
   5   9   9      198.38      200.52      7.98 o 
  -7  10   9        0.04       -2.26      2.77 o 
  -6  10   9        7.96        7.45      3.08 o 
  -5  10   9       38.04       36.17      4.18 o 
  -4  10   9       11.77       13.09      3.04 o 
  -3  10   9       68.98       62.93      3.36 o 
  -2  10   9       35.61       31.85      3.10 o 
  -1  10   9       10.40        6.97      1.42 o 
   0  10   9       21.30       20.30      1.27 o 
   1  10   9        0.61        3.51      2.22 o 
   2  10   9       10.44        9.41      2.19 o 
   3  10   9        8.93        6.98      2.45 o 
   4  10   9        0.75        0.46      3.13 o 
   5  10   9        1.55        7.21      4.92 o 
  -7  11   9      171.42      182.79      7.82 o 
  -6  11   9      336.63      337.14      7.43 o 
  -5  11   9      114.20      127.34      4.76 o 
  -4  11   9      589.51      583.91      9.11 o 
  -3  11   9      332.99      304.90      7.23 o 
  -2  11   9      319.41      341.79      6.65 o 
  -1  11   9      362.04      340.55      6.67 o 
   0  11   9      404.24      405.79     12.11 o 
   1  11   9      294.18      318.66      6.28 o 
   2  11   9      303.82      311.46      6.99 o 
   3  11   9      350.68      339.61      8.69 o 
   4  11   9      552.84      541.87     14.58 o 
   5  11   9      231.02      254.35     12.11 o 
  -7  12   9       19.71       16.92      4.01 o 
  -6  12   9        2.89        5.73      2.96 o 
  -5  12   9        0.53        2.72      2.13 o 
  -4  12   9        4.56        5.38      2.56 o 
  -3  12   9      114.37      107.60      3.77 o 
  -2  12   9       37.92       29.47      2.20 o 
  -1  12   9        8.84       17.48      2.13 o 
   0  12   9       61.12       44.48      2.81 o 
   1  12   9       31.65       33.44      2.76 o 
   2  12   9       70.99       56.34      3.66 o 
   3  12   9       42.84       39.71      3.19 o 
   4  12   9       19.14       22.94      5.04 o 
   5  12   9        9.61       11.78      5.83 o 
  -6  13   9      344.23      353.27      9.07 o 
  -5  13   9       55.50       68.16      4.09 o 
  -4  13   9      582.35      548.39      9.49 o 
  -3  13   9      737.97      743.96     10.40 o 
  -2  13   9      207.87      192.60      4.43 o 
  -1  13   9      807.17      789.29     21.39 o 
   0  13   9      244.13      257.32      5.55 o 
   1  13   9      869.26      849.71     11.95 o 
   2  13   9      736.44      763.14     14.06 o 
   3  13   9      173.59      178.68      7.10 o 
   4  13   9      667.77      715.99     18.95 o 
  -6  14   9       28.76       34.41      3.61 o 
  -5  14   9        0.99        2.56      2.74 o 
  -4  14   9        0.09        0.79      2.63 o 
  -3  14   9       27.02       22.62      2.51 o 
  -2  14   9       10.00       10.07      1.52 o 
  -1  14   9        0.70        0.90      1.76 o 
   0  14   9      162.95      155.99      6.16 o 
   1  14   9       20.56       21.38      2.78 o 
   2  14   9       34.63       37.61      3.00 o 
   3  14   9       25.64       15.05      4.03 o 
   4  14   9        0.52       -1.71      3.99 o 
  -6  15   9      147.79      172.18      6.53 o 
  -5  15   9      278.94      256.96      7.08 o 
  -4  15   9      362.63      382.58      7.49 o 
  -3  15   9      340.72      340.17      9.12 o 
  -2  15   9      258.83      239.88      7.41 o 
  -1  15   9      318.45      329.16      8.66 o 
   0  15   9      486.16      484.91     11.05 o 
   1  15   9      556.00      581.51     15.02 o 
   2  15   9      373.55      353.54      9.27 o 
   3  15   9      606.40      610.88     24.84 o 
   4  15   9      352.60      348.66     12.83 o 
  -5  16   9        0.01        1.31      2.20 o 
  -4  16   9        1.10        4.33      3.50 o 
  -3  16   9        0.68        1.39      2.29 o 
  -2  16   9        1.55        0.27      2.05 o 
  -1  16   9        0.01        3.95      2.57 o 
   0  16   9       15.87       20.76      2.69 o 
   1  16   9        0.01        0.08      1.75 o 
   2  16   9       66.57       65.65      4.85 o 
   3  16   9        3.11        6.96      7.97 o 
  -5  17   9      185.83      177.24      6.58 o 
  -4  17   9      145.97      154.70      6.25 o 
  -3  17   9      140.58      119.06      4.24 o 
  -2  17   9      602.50      590.07     22.43 o 
  -1  17   9      113.68      113.40      4.84 o 
   0  17   9      635.28      630.14     18.49 o 
   1  17   9      548.12      524.78     21.52 o 
   2  17   9      172.65      152.14      7.31 o 
   3  17   9      529.24      572.49     25.38 o 
  -4  18   9        3.68        4.28      2.68 o 
  -3  18   9       60.24       56.50      3.67 o 
  -2  18   9        9.06        7.04      2.82 o 
  -1  18   9       24.96       25.99      4.28 o 
   0  18   9      132.91      138.94      6.74 o 
   1  18   9       23.48       28.88      4.96 o 
   2  18   9       14.52       12.00      4.20 o 
  -3  19   9      272.15      280.89     10.47 o 
  -2  19   9       82.15       86.72      4.88 o 
  -1  19   9      436.79      437.80     13.31 o 
   0  19   9      340.49      322.94     14.24 o 
   1  19   9      490.65      504.87     16.55 o 
  -2  20   9       17.97       18.94      3.34 o 
  -1  20   9       22.71       21.89      4.39 o 
   0  20   9        1.53        5.87      5.84 o 
  -7   0  10      222.24      205.39     11.55 o 
  -6   0  10      417.65      447.03     11.93 o 
  -5   0  10     1833.59     1767.06     49.15 o 
  -4   0  10      537.74      559.01     13.52 o 
  -3   0  10     1415.77     1419.29     23.99 o 
  -2   0  10      456.19      424.69     10.22 o 
  -1   0  10      239.00      248.73      5.98 o 
   0   0  10     2168.92     2038.56     32.53 o 
   1   0  10       13.23       10.54      1.97 o 
   2   0  10     1629.89     1585.43     31.89 o 
   3   0  10      237.48      226.62     23.47 o 
   4   0  10      518.57      543.74     19.00 o 
   5   0  10      522.33      529.33     26.62 o 
  -7   1  10      121.77      109.62      5.29 o 
  -6   1  10       41.99       43.54      4.01 o 
  -5   1  10       39.23       38.69      3.60 o 
  -4   1  10       85.98       95.75      5.01 o 
  -3   1  10       67.23       62.13      3.52 o 
  -2   1  10       75.23       68.85      3.04 o 
  -1   1  10      230.00      217.96      4.32 o 
   0   1  10        2.00        8.67      1.74 o 
   1   1  10       70.26       70.75      2.38 o 
   2   1  10        0.63        3.50      1.44 o 
   3   1  10       76.97       63.18      5.33 o 
   4   1  10        3.91        2.60      3.17 o 
   5   1  10        6.52       13.15      3.86 o 
  -7   2  10      325.87      325.56      8.37 o 
  -6   2  10      202.08      211.51      6.75 o 
  -5   2  10      166.89      193.73      5.69 o 
  -4   2  10      678.34      661.84     10.15 o 
  -3   2  10      657.86      653.89      8.84 o 
  -2   2  10      623.00      612.66      8.11 o 
  -1   2  10      224.33      216.93      4.62 o 
   0   2  10      745.41      727.43      8.48 o 
   1   2  10      426.26      390.86      7.36 o 
   2   2  10      618.70      595.94      8.19 o 
   3   2  10      521.16      531.81      9.66 o 
   4   2  10      454.70      422.11     17.09 o 
   5   2  10      169.70      193.51      7.60 o 
  -7   3  10       71.77       75.72      4.99 o 
  -6   3  10       12.28       11.49      2.87 o 
  -5   3  10       64.09       61.59      3.87 o 
  -4   3  10       19.59       16.90      3.14 o 
  -3   3  10       78.24       71.62      4.39 o 
  -2   3  10        5.71        7.17      2.11 o 
  -1   3  10       43.19       48.30      2.87 o 
   0   3  10        9.62        8.99      1.73 o 
   1   3  10        4.71        4.10      1.36 o 
   2   3  10       19.09       15.36      2.10 o 
   3   3  10       57.73       66.61      3.42 o 
   4   3  10        1.25        0.69      3.15 o 
   5   3  10        5.70        3.17      3.14 o 
  -7   4  10      310.51      315.88      8.34 o 
  -6   4  10      265.54      276.78      6.85 o 
  -5   4  10      498.05      513.60     10.46 o 
  -4   4  10     1317.51     1304.54     18.62 o 
  -3   4  10      438.36      450.15      7.17 o 
  -2   4  10      541.27      519.42      7.71 o 
  -1   4  10      443.12      447.98      6.04 o 
   0   4  10      197.00      174.36      3.73 o 
   1   4  10      726.34      703.60      8.80 o 
   2   4  10      134.54      145.24      4.64 o 
   3   4  10      511.24      503.77      8.62 o 
   4   4  10      723.90      713.63     16.96 o 
   5   4  10      217.47      209.62      7.01 o 
  -7   5  10       14.53        9.22      2.95 o 
  -6   5  10       27.48       24.35      3.56 o 
  -5   5  10       78.11       81.94      4.26 o 
  -4   5  10        0.54       -1.55      2.17 o 
  -3   5  10       64.19       59.28      3.20 o 
  -2   5  10       13.21       15.61      2.12 o 
  -1   5  10       64.64       61.70      2.31 o 
   0   5  10      360.03      336.74      6.44 o 
   1   5  10        1.62        2.17      1.47 o 
   2   5  10        7.27        8.45      2.12 o 
   3   5  10        0.76        1.95      2.56 o 
   4   5  10       33.91       41.47      6.02 o 
   5   5  10       43.13       41.84      3.29 o 
  -7   6  10       74.83       73.79      4.98 o 
  -6   6  10      187.99      217.08      6.25 o 
  -5   6  10      450.34      440.80      8.08 o 
  -4   6  10      281.20      283.27      6.05 o 
  -3   6  10     1169.44     1172.72     15.29 o 
  -2   6  10      107.35      104.30      3.17 o 
  -1   6  10      340.39      340.81      6.29 o 
   0   6  10      388.83      368.07      9.05 o 
   1   6  10      169.18      170.57      4.16 o 
   2   6  10      492.35      492.49      7.98 o 
   3   6  10      178.35      185.20      5.45 o 
   4   6  10      981.30      997.32     21.24 o 
   5   6  10      374.55      373.65     12.71 o 
  -7   7  10       55.31       42.81      5.34 o 
  -6   7  10      102.72       89.84      4.63 o 
  -5   7  10        0.04       -0.02      2.11 o 
  -4   7  10        3.75        2.64      2.38 o 
  -3   7  10        0.75        3.07      2.03 o 
  -2   7  10      109.24       97.11      2.98 o 
  -1   7  10        0.34        2.33      1.48 o 
   0   7  10       10.49       12.38      1.49 o 
   1   7  10        1.86        2.24      1.92 o 
   2   7  10       14.08       17.75      2.95 o 
   3   7  10      110.20      102.89      4.28 o 
   4   7  10       29.07       29.98      5.18 o 
  -6   8  10      298.06      296.35      7.78 o 
  -5   8  10      245.84      246.57      6.52 o 
  -4   8  10      758.09      759.70     11.29 o 
  -3   8  10     1045.65     1038.13     13.21 o 
  -2   8  10      362.25      369.89      6.11 o 
  -1   8  10      954.82      884.44     19.75 o 
   0   8  10      552.03      558.41     11.14 o 
   1   8  10      749.06      718.89     16.39 o 
   2   8  10      773.94      763.91     12.95 o 
   3   8  10      556.63      585.18     12.48 o 
   4   8  10      620.33      652.89     18.12 o 
  -6   9  10      140.36      125.54     10.12 o 
  -5   9  10        5.48        6.99      2.47 o 
  -4   9  10        3.24        3.37      2.26 o 
  -3   9  10       88.79       75.13      4.11 o 
  -2   9  10      248.59      251.89      6.01 o 
  -1   9  10        9.79       16.39      1.87 o 
   0   9  10       24.69       20.30      2.65 o 
   1   9  10       30.20       25.76      3.39 o 
   2   9  10       10.81       13.59      2.92 o 
   3   9  10        1.35        1.89      2.51 o 
   4   9  10      106.45      117.26      9.14 o 
  -6  10  10      220.07      224.52      6.72 o 
  -5  10  10      264.41      257.82      6.88 o 
  -4  10  10      795.46      813.57     13.53 o 
  -3  10  10      441.50      424.05      9.79 o 
  -2  10  10      312.44      295.43      6.71 o 
  -1  10  10      597.30      596.32     18.91 o 
   0  10  10      422.77      404.90      8.75 o 
   1  10  10      967.62      976.12     15.22 o 
   2  10  10       54.79       65.79      4.42 o 
   3  10  10      697.49      718.56     14.55 o 
   4  10  10      488.24      531.50     17.78 o 
  -6  11  10       87.81       80.71      6.95 o 
  -5  11  10       28.87       26.68      3.22 o 
  -4  11  10       15.92       14.07      2.54 o 
  -3  11  10       42.80       47.31      2.83 o 
  -2  11  10        0.08        1.76      1.60 o 
  -1  11  10      133.44      121.39      6.84 o 
   0  11  10       19.27       18.92      3.09 o 
   1  11  10        4.19        2.56      2.73 o 
   2  11  10        2.84        2.15      2.90 o 
   3  11  10        0.03       -2.18      2.38 o 
  -5  12  10      406.86      389.00     11.60 o 
  -4  12  10      164.83      165.69      4.60 o 
  -3  12  10     1029.01      982.40     21.70 o 
  -2  12  10      395.60      374.90     10.72 o 
  -1  12  10      525.41      525.61     11.17 o 
   0  12  10      746.24      718.86     14.65 o 
   1  12  10      533.84      521.89     10.19 o 
   2  12  10      679.80      668.26     11.77 o 
   3  12  10      333.25      339.99     13.43 o 
  -5  13  10        2.89        1.01      2.48 o 
  -4  13  10       35.98       38.48      3.48 o 
  -3  13  10       42.03       36.55      2.72 o 
  -2  13  10        2.85        0.65      1.57 o 
  -1  13  10       36.39       45.14      5.46 o 
   0  13  10        1.07       -1.34      2.38 o 
   1  13  10        3.31        5.63      3.14 o 
   2  13  10        0.75        0.83      2.56 o 
   3  13  10       17.70       11.65      4.49 o 
  -4  14  10      145.25      130.54      4.61 o 
  -3  14  10      567.09      586.65     14.83 o 
  -2  14  10      193.04      187.31      7.29 o 
  -1  14  10      188.78      191.22      8.34 o 
   0  14  10      762.96      712.57     17.30 o 
   1  14  10      100.93      103.25      4.75 o 
   2  14  10      332.43      328.04     10.63 o 
  -4  15  10       11.03        8.85      2.58 o 
  -3  15  10       33.46       35.41      4.00 o 
  -2  15  10        5.69        7.94      3.29 o 
  -1  15  10        9.86       10.28      3.81 o 
   0  15  10       43.38       45.31      5.57 o 
   1  15  10       47.28       43.59      3.30 o 
   2  15  10        5.68        2.33      2.13 o 
  -3  16  10      263.17      272.07     10.30 o 
  -2  16  10      556.31      532.50     19.06 o 
  -1  16  10      289.08      307.10     13.53 o 
   0  16  10      261.67      250.37     10.26 o 
   1  16  10      338.28      336.27     12.09 o 
  -1  17  10        0.29        1.54      3.08 o 
  -6   1  11      179.62      171.08      6.03 o 
  -5   1  11      266.98      276.39      6.47 o 
  -4   1  11      393.06      374.52      8.36 o 
  -3   1  11      468.67      477.64      7.81 o 
  -2   1  11      345.14      331.32      5.71 o 
  -1   1  11      364.20      350.90      6.21 o 
   0   1  11      646.78      635.98      8.15 o 
   1   1  11      439.07      414.99      7.07 o 
   2   1  11      401.63      390.67      9.83 o 
   3   1  11      466.55      473.08     15.92 o 
  -5   2  11        4.21        8.95      2.75 o 
  -4   2  11      111.23       96.88      4.17 o 
  -3   2  11       12.68        8.60      2.28 o 
  -2   2  11      119.46      112.30      3.77 o 
  -1   2  11       23.85       23.69      2.27 o 
   0   2  11      112.93      105.34      3.29 o 
   1   2  11        1.52        0.98      1.30 o 
   2   2  11       11.07       15.22      2.41 o 
   3   2  11       20.82       22.24      5.94 o 
  -5   3  11       71.30       83.82      4.11 o 
  -4   3  11      345.44      362.86      8.10 o 
  -3   3  11      297.28      298.92      6.18 o 
  -2   3  11      268.76      279.28      5.54 o 
  -1   3  11      348.82      333.79      6.08 o 
   0   3  11      510.14      484.94      7.57 o 
   1   3  11      818.06      789.30     18.79 o 
   2   3  11      397.29      375.52      6.98 o 
   3   3  11      303.51      308.78     10.43 o 
  -5   4  11       41.97       37.56      4.39 o 
  -4   4  11       10.57       10.00      2.52 o 
  -3   4  11        5.27        2.50      2.15 o 
  -2   4  11        1.45       -0.74      1.73 o 
  -1   4  11        8.70        7.94      1.88 o 
   0   4  11      115.01      100.90      3.51 o 
   1   4  11       16.88       16.65      3.34 o 
   2   4  11       12.74       18.08      2.60 o 
   3   4  11      185.44      187.06      9.80 o 
  -5   5  11      237.07      235.61      9.79 o 
  -4   5  11      185.77      184.92      5.14 o 
  -3   5  11      182.54      194.18      4.99 o 
  -2   5  11      257.82      236.46      5.67 o 
  -1   5  11      138.08      149.77      3.77 o 
   0   5  11      666.06      639.54     13.92 o 
   1   5  11      353.38      360.98      7.87 o 
   2   5  11      286.27      302.46      7.45 o 
   3   5  11      409.11      408.03     10.32 o 
  -5   6  11       11.06       11.14      3.03 o 
  -4   6  11        1.70        2.55      2.10 o 
  -3   6  11       39.14       41.94      2.71 o 
  -2   6  11       60.22       58.13      2.95 o 
  -1   6  11       60.76       61.30      2.64 o 
   0   6  11        1.30       -2.33      3.14 o 
   1   6  11       30.07       46.93      4.75 o 
   2   6  11        2.15        1.68      2.11 o 
   3   6  11      100.69      111.19      6.54 o 
  -5   7  11      391.36      402.21     14.10 o 
  -4   7  11      125.65      126.63      6.46 o 
  -3   7  11      206.88      204.19      6.11 o 
  -2   7  11      244.69      238.95      8.30 o 
  -1   7  11      103.05       97.81      3.83 o 
   0   7  11      868.39      863.54     14.21 o 
   1   7  11      491.23      501.97      9.36 o 
   2   7  11      388.99      392.11      9.94 o 
  -4   8  11        8.76        4.89      2.62 o 
  -3   8  11      241.40      235.04      8.48 o 
  -2   8  11       62.66       55.14      2.83 o 
  -1   8  11      113.15       92.25      5.99 o 
   0   8  11       10.79        8.89      3.08 o 
   1   8  11        0.34       -0.31      2.18 o 
   2   8  11       83.01       77.38      3.98 o 
  -4   9  11      481.37      451.24      8.09 o 
  -3   9  11      171.08      171.46      6.32 o 
  -2   9  11      213.55      189.73      9.39 o 
  -1   9  11      407.43      405.36      9.69 o 
   0   9  11      435.62      431.33      9.72 o 
   1   9  11      570.53      575.23     11.40 o 
   2   9  11      277.30      296.57      6.45 o 
  -4  10  11        0.06        1.32      2.47 o 
  -3  10  11        3.04        4.05      2.20 o 
  -2  10  11       81.65       74.77      4.65 o 
  -1  10  11        0.42        1.78      2.92 o 
   0  10  11       12.32       12.05      3.08 o 
   1  10  11        2.22       -0.92      2.77 o 
  -3  11  11      330.14      316.63     12.59 o 
  -2  11  11      251.10      235.06      8.48 o 
  -1  11  11      310.80      326.37      9.56 o 
   0  11  11      448.69      430.16     10.63 o 
   1  11  11      522.26      538.39     17.53 o 
  -2  12  11      108.54      106.05      6.72 o 
  -1  12  11       21.57       17.35      5.76 o 
   0  12  11        0.61        1.58      3.03 o 
  -3   0  12      407.56      401.02     10.73 o 
  -2   0  12      434.37      438.54     11.97 o 
  -1   0  12      413.59      404.78     11.32 o 
   0   0  12      802.30      764.08     29.36 o 
  -3   1  12        8.76        8.00      2.56 o 
  -2   1  12       18.83       16.35      2.53 o 
  -1   1  12       24.56       24.49      2.38 o 
   0   1  12       50.64       49.45      3.38 o 
  -2   2  12      124.01      133.45      3.82 o 
  -1   2  12      637.93      605.17      9.24 o 
   0   2  12      407.78      408.70      8.78 o 
  -2   3  12       20.62       18.57      2.29 o 
  -1   3  12       12.26       13.58      2.61 o 
   0   3  12       40.46       37.79      3.98 o 
  -2   4  12      136.77      131.69      4.34 o 
  -1   4  12      564.80      546.35     11.00 o 
                                                 
